# Supplementary material for: Demosponge diversity from North Sulawesi, with the description of six new species
Source: Zookeys. 2017 Jun 20;(680):105–50. doi: 10.3897/zookeys.680.12135 (PMC5523382; doi:10.3897/zookeys.680.12135)
Supplement: XML Treatment for Aaptos lobata [file zookeys.680.12135-treatment1.xml]

<!DOCTYPE tp:taxon-treatment
  PUBLIC "-//TaxonX//DTD Taxonomic Treatment Publishing DTD v0 20100105//EN" "tax-treatment-NSO.dtd">
<tp:taxon-treatment xmlns:tp="http://www.plazi.org/taxpub"><tp:treatment-meta><kwd-group><label>Taxon classification</label><kwd><named-content xmlns:xlink="http://www.w3.org/1999/xlink" content-type="kingdom">Animalia</named-content></kwd><kwd><named-content xmlns:xlink="http://www.w3.org/1999/xlink" content-type="order">Suberitida</named-content></kwd><kwd><named-content xmlns:xlink="http://www.w3.org/1999/xlink" content-type="family">Suberitidae</named-content></kwd></kwd-group><mixed-citation publication-type="journal"><person-group><name><surname>Calcinai</surname><given-names>Barbara</given-names></name><name><surname>Bastari</surname><given-names>Azzurra</given-names></name><name><surname>Bavestrello</surname><given-names>Giorgio</given-names></name><name><surname>Bertolino</surname><given-names>Marco</given-names></name><name><surname>Horcajadas</surname><given-names>Santiago Bueno</given-names></name><name><surname>Pansini</surname><given-names>Maurizio</given-names></name><name><surname>Makapedua</surname><given-names>Daisy M.</given-names></name><name><surname>Cerrano</surname><given-names>Carlo</given-names></name></person-group><article-title>Demosponge diversity from North Sulawesi, with the description of six new species</article-title><source>Zookeys</source><day>20</day><month>6</month><year>2017</year><volume>2017</volume><issue>680</issue><fpage>105</fpage><lpage>150</lpage><pub-id pub-id-type="doi">10.3897/zookeys.680.12135</pub-id></mixed-citation></tp:treatment-meta><tp:nomenclature><tp:taxon-name>
                      <tp:taxon-name-part taxon-name-part-type="genus" reg="Aaptos">Aaptos</tp:taxon-name-part>
                      <tp:taxon-name-part taxon-name-part-type="species" reg="lobata">lobata</tp:taxon-name-part>
                      <object-id xmlns:xlink="http://www.w3.org/1999/xlink" content-type="zoobank" xlink:type="simple">http://zoobank.org/A771C968-0DB7-406C-A3A8-9B56BE236ABF</object-id>
                    </tp:taxon-name><tp:taxon-authority>Calcinai, Bastari, Bertolino &amp; Pansini</tp:taxon-authority><tp:taxon-status xmlns:xlink="http://www.w3.org/1999/xlink" xlink:type="simple">sp. n.</tp:taxon-status><xref ref-type="fig" rid="F2">Figure 2</xref></tp:nomenclature><tp:treatment-sec sec-type="material" id="SECID0EEXEK"><title>Material examined.</title><p>Holotype: <named-content xmlns:xlink="http://www.w3.org/1999/xlink" content-type="dwc:institutional_code" xlink:type="simple">MSNG</named-content> 60134, PH-1, 13/01/2005, Timur (Bunaken Island), about 20 m depth. Paratype: <named-content xmlns:xlink="http://www.w3.org/1999/xlink" content-type="dwc:institutional_code" xlink:type="simple">MSNG</named-content> 60135, PH-27, 13/01/2005, same locality as holotype, about 20 m depth.</p></tp:treatment-sec><tp:treatment-sec sec-type="material" id="SECID0EUXEK"><title>Other material.</title><p>BU-82, 22/03/2000, Lekuan II (Bunaken Island), 20 m depth. BU-580, 27/06/2004, Alung Banua (Bunaken Island), 16 m depth. INDO-079, 08/05/2005, Tanjung Kopi (Manado Tua), unknown depth, <named-content xmlns:xlink="http://www.w3.org/1999/xlink" content-type="dwc:verbatimCoordinates" xlink:type="simple"><named-content content-type="geo-json" specific-use="{&#34;type&#34;:&#34;Point&#34;,&#34;coordinates&#34;:[124.699667,1.652056]}" id="NCID0E4XEK" xlink:type="simple">N01°39'07.4"; E124°41'58.8"</named-content></named-content>. INDO-278, 11/05/2005, Tansung Pisok (Manado), unknown depth, <named-content xmlns:xlink="http://www.w3.org/1999/xlink" content-type="dwc:verbatimCoordinates" xlink:type="simple"><named-content content-type="geo-json" specific-use="{&#34;type&#34;:&#34;Point&#34;,&#34;coordinates&#34;:[1.575333,1.575333]}" id="NCID0EFYEK" xlink:type="simple">N01°34'31.2"; N01°34'31.2"</named-content></named-content>. INDO-336, 12/05/2005, Bualo (Manado), unknown depth, <named-content xmlns:xlink="http://www.w3.org/1999/xlink" content-type="dwc:verbatimCoordinates" xlink:type="simple"><named-content content-type="geo-json" specific-use="{&#34;type&#34;:&#34;Point&#34;,&#34;coordinates&#34;:[124.689417,1.616861]}" id="NCID0ENYEK" xlink:type="simple">N01°37'00.7"; E124°41'21.9"</named-content></named-content>. INDO-339, 12/05/2005, Bualo (Manado), unknown depth, <named-content xmlns:xlink="http://www.w3.org/1999/xlink" content-type="dwc:verbatimCoordinates" xlink:type="simple"><named-content content-type="geo-json" specific-use="{&#34;type&#34;:&#34;Point&#34;,&#34;coordinates&#34;:[124.689417,1.616861]}" id="NCID0EVYEK" xlink:type="simple">N01°37'00.7"; E124°41'21.9"</named-content></named-content>.</p></tp:treatment-sec><tp:treatment-sec sec-type="diagnosis" id="SECID0E1YEK"><title>Diagnosis.</title><p>Cushion-shaped, sub-spherical sponge; yellow, brown or dark orange. Strongyloxeas, styles and subtylostyles not separable in size categories, forming ascending tracts protruding through the sponge surface.</p></tp:treatment-sec><tp:treatment-sec sec-type="description" id="SECID0E6YEK"><title>Description.</title><p>The sponge is massive, sub-spherical or lobate (Fig. <xref ref-type="fig" rid="F2">2A, B</xref>). The holotype (Fig. <xref ref-type="fig" rid="F2">2A</xref>) is a fragment about 1.5 cm long and 1 cm thick, sampled from a large globular specimen; the paratype is a small portion, approximately 2.5 cm long and 1 cm thick, of a large cushion-shaped specimen approximately 60 cm across. The paratype (Fig. <xref ref-type="fig" rid="F2">2B</xref>) shows a sort of lobate organisation, with roundish parts connected by bottleneck narrowings. The colour in life is yellow, varying between orange and brown according to light exposure; it is not uniform, but presents dark red spots or stripes (Fig. <xref ref-type="fig" rid="F2">2A, B</xref>). The sponge is always yellow inside. Alcohol-preserved specimens are dark green-brown. The sponge surface is smooth, but microscopically hispid. Ostia, grouped in distinct areas on the sponge surface, have such a large diameter that they are visible to the naked eye. Oscula are flush, more or less circular, with a very low rim. Converging exhalant canals are visible in their lumen (Fig. <xref ref-type="fig" rid="F2">2A</xref>). Consistency is hard when preserved.</p><fig id="F2" position="float" orientation="portrait"><label>Figure 2.</label><caption><p>
                          <italic><tp:taxon-name><tp:taxon-name-part taxon-name-part-type="genus" reg="Aaptos">Aaptos</tp:taxon-name-part> <tp:taxon-name-part taxon-name-part-type="species" reg="lobata">lobata</tp:taxon-name-part></tp:taxon-name></italic> sp. n. <bold>A, B</bold> specimens <italic>in situ</italic>: <bold>A</bold> holotype <bold>B</bold> paratype <bold>C</bold> skeleton organisation (transverse section) <bold>D</bold> peripherical part of the skeleton <bold>E</bold> large strongyloxea <bold>F</bold> thin style.</p></caption><graphic xmlns:xlink="http://www.w3.org/1999/xlink" xlink:href="zookeys-680-105-g002.jpg" position="float" orientation="portrait" xlink:type="simple" id="oo_140876.jpg"/></fig><p>
                      <bold>Skeleton.</bold> The choanosomal skeleton is radiate, regular in the outer part of the sponge and more irregular in the deeper part. Due to high spicule density, spicule tracts are not easily detectable (Fig. <xref ref-type="fig" rid="F2">2C, D</xref>). In the ectosome, the smallest styles are arranged in palisade and do not form brushes, whereas the spicules of intermediate size are concentrated in the sub-ectosomal layer and protrude through the surface with their tips (Fig. <xref ref-type="fig" rid="F2">2C, D</xref>). Abundant spheroulous cells, approximately 12 µm in diameter, are detectable in the choanosome.</p><p>
                      <bold>Spicules.</bold> Three size categories of megascleres, partially overlapping at the extremities of their size-frequency distributions. The larger spicules are straight strongyloxeas with acerate or slightly stepped tips (Fig. <xref ref-type="fig" rid="F2">2E</xref>) and often evident axial canal. Intermediate and small megascleres, straight or slightly curved, vary in shape from strongyloxeas to subtylostyles to thin styles (Fig. <xref ref-type="fig" rid="F2">2F</xref>). The measurements are given in Table <xref ref-type="table" rid="T2">2</xref>.</p><table-wrap id="T2" position="float" orientation="portrait"><label>Table 2.</label><caption><p>
                          <italic><tp:taxon-name><tp:taxon-name-part taxon-name-part-type="genus" reg="Aaptos">Aaptos</tp:taxon-name-part></tp:taxon-name></italic> species distributed in the tropical Indo-Pacific and adjacent areas.</p></caption><table id="TID0EBWFK" rules="all"><tbody><tr><th rowspan="1" colspan="1">Species</th><th rowspan="1" colspan="1">Shape and surface</th><th rowspan="1" colspan="1">Colour</th><th rowspan="1" colspan="1">Consistence</th><th rowspan="1" colspan="1">Skeleton</th><th rowspan="1" colspan="1">Spicules (µm)</th></tr><tr><td rowspan="1" colspan="1">
                              <italic><tp:taxon-name><tp:taxon-name-part taxon-name-part-type="genus" reg="Aaptos">A.</tp:taxon-name-part> <tp:taxon-name-part taxon-name-part-type="species" reg="ciliata">ciliata</tp:taxon-name-part></tp:taxon-name></italic> (Wilson, 1925)</td><td rowspan="1" colspan="1">Massive, lobate; surface conulose and hispid</td><td rowspan="1" colspan="1">Whitish brown</td><td rowspan="1" colspan="1">-</td><td rowspan="1" colspan="1">Collagenous ectosome 0,5 mm thick, with cavities<break/> Choanosome dense with ill-defined spicule tracts</td><td rowspan="1" colspan="1">Styles 1400–2000 × 20–36<break/> Ectosomal styles 1100–1300 × 4</td></tr><tr><td rowspan="1" colspan="1">
                              <tp:taxon-name><tp:taxon-name-part taxon-name-part-type="genus" reg="Aaptos">A.</tp:taxon-name-part> <tp:taxon-name-part taxon-name-part-type="species" reg="conferta">conferta</tp:taxon-name-part></tp:taxon-name> Kelly-Borges &amp; Bergquist, 1994</td><td rowspan="1" colspan="1">Thickly encrusting, lobate; surface smooth or micro-hispid</td><td rowspan="1" colspan="1">Jet black outside, mustard yellow inside</td><td rowspan="1" colspan="1">Just compressible</td><td rowspan="1" colspan="1">Stout megasclere tracts with interstitial spicules</td><td rowspan="1" colspan="1">Strongyloxeas 662–1813 × 13–29<break/> 2 categories of styles<break/> Oxeas 156–537 × 3–8</td></tr><tr><td rowspan="1" colspan="1">
                              <tp:taxon-name><tp:taxon-name-part taxon-name-part-type="genus" reg="Aaptos">A.</tp:taxon-name-part> <tp:taxon-name-part taxon-name-part-type="species" reg="globosa">globosa</tp:taxon-name-part></tp:taxon-name> Kelly-Borges &amp; Bergquist, 1994</td><td rowspan="1" colspan="1">Spherical; surface smooth</td><td rowspan="1" colspan="1">Deep red brown outside, mustard yellow inside</td><td rowspan="1" colspan="1">Incompressible</td><td rowspan="1" colspan="1">Tracts of primary megascleres radiating at the surface; superficial palisade not piercing the sponge surface</td><td rowspan="1" colspan="1">Strongyloxeas I 980–2401 × 18–33<break/> Strongyloxeas II 332–1029 × 8–16<break/> Tylostyles 104–198 × 4–5<break/> Subtylostyles 208–458 × 5–8</td></tr><tr><td rowspan="1" colspan="1">
                              <italic><tp:taxon-name><tp:taxon-name-part taxon-name-part-type="genus" reg="Aaptos">A.</tp:taxon-name-part> <tp:taxon-name-part taxon-name-part-type="species" reg="horrida">horrida</tp:taxon-name-part></tp:taxon-name></italic> (Carter, 1886)</td><td rowspan="1" colspan="1">Massive elongate; surface even and villous</td><td rowspan="1" colspan="1">Grey</td><td rowspan="1" colspan="1">Very compact</td><td rowspan="1" colspan="1">Very compact</td><td rowspan="1" colspan="1">2 size categories of fusiform, acerate spicules</td></tr><tr><td rowspan="1" colspan="1">
                              <italic><tp:taxon-name><tp:taxon-name-part taxon-name-part-type="genus" reg="Aaptos">A.</tp:taxon-name-part> <tp:taxon-name-part taxon-name-part-type="species" reg="laxosuberites">laxosuberites</tp:taxon-name-part></tp:taxon-name></italic> (Sollas, 1902)</td><td rowspan="1" colspan="1">Encrusting; surface slightly hispid</td><td rowspan="1" colspan="1">Whitish, in spirit</td><td rowspan="1" colspan="1">-</td><td rowspan="1" colspan="1">Ascending and diverging tracts of megascleres<break/> Ectosomal skeleton of small styles</td><td rowspan="1" colspan="1">Strongyloxeas I 750–1120 × 26–40<break/> II 250 × 4<break/> Tylostyles 700 × 20</td></tr><tr><td rowspan="1" colspan="1">
                              <italic><tp:taxon-name><tp:taxon-name-part taxon-name-part-type="genus" reg="Aaptos">A.</tp:taxon-name-part> <tp:taxon-name-part taxon-name-part-type="species" reg="niger">niger</tp:taxon-name-part></tp:taxon-name></italic> Hoshino, 1981</td><td rowspan="1" colspan="1">Massive, embedding extraneous material; surface minutely hispid</td><td rowspan="1" colspan="1">Black</td><td rowspan="1" colspan="1">Incompressible</td><td rowspan="1" colspan="1">Ectosome with small styles; radiate architecture and confused spicules in the choanosome</td><td rowspan="1" colspan="1">Strongyloxeas I 540–1310 × 18–46<break/> II 170–270 × 5–10</td></tr><tr><td rowspan="1" colspan="1">
                              <italic><tp:taxon-name><tp:taxon-name-part taxon-name-part-type="genus" reg="Aaptos">A.</tp:taxon-name-part> <tp:taxon-name-part taxon-name-part-type="species" reg="nuda">nuda</tp:taxon-name-part></tp:taxon-name></italic> (Kirkpatrick, 1903)</td><td rowspan="1" colspan="1">Massive; surface finely papillate</td><td rowspan="1" colspan="1">Pale brown outside, interior lighter (in spirit)</td><td rowspan="1" colspan="1">Rather hard</td><td rowspan="1" colspan="1">Ill-defined bundles of oxeas radiating towards the surface</td><td rowspan="1" colspan="1">Oxeas 1700 × 45</td></tr><tr><td rowspan="1" colspan="1">
                              <italic><tp:taxon-name><tp:taxon-name-part taxon-name-part-type="genus" reg="Aaptos">A.</tp:taxon-name-part> <tp:taxon-name-part taxon-name-part-type="species" reg="rosacea">rosacea</tp:taxon-name-part></tp:taxon-name></italic> Kelly-Borges &amp; Bergquist, 1994</td><td rowspan="1" colspan="1">Spherical to semi spherical; surface smooth and faintly hispid</td><td rowspan="1" colspan="1">Oxide red outside and golden yellow inside</td><td rowspan="1" colspan="1">Incompressible</td><td rowspan="1" colspan="1">Choanosomal tracts of megascleres branching at the surface and forming tufts<break/> Superficial palisade of tylostyles and subtylostyles</td><td rowspan="1" colspan="1">Strongyloxeas 735–2009 × 10–23<break/> Styles 367–1102 × 5–12<break/> Tylostyles 94–218 × 3–8<break/> Subtylostyles 198–447 × 4–13</td></tr><tr><td rowspan="1" colspan="1">
                              <italic><tp:taxon-name><tp:taxon-name-part taxon-name-part-type="genus" reg="Aaptos">A.</tp:taxon-name-part> <tp:taxon-name-part taxon-name-part-type="species" reg="suberitoides">suberitoides</tp:taxon-name-part></tp:taxon-name></italic> (Broensted, 1934)</td><td rowspan="1" colspan="1">Massive; surface faintly hispid</td><td rowspan="1" colspan="1">Black outside, dark red inside</td><td rowspan="1" colspan="1">Very firm</td><td rowspan="1" colspan="1">Radiate, with loose spicule tracts</td><td rowspan="1" colspan="1">Styles 900–1100 × 15–23</td></tr><tr><td rowspan="1" colspan="1">
                              <italic><tp:taxon-name><tp:taxon-name-part taxon-name-part-type="genus" reg="Aaptos">A.</tp:taxon-name-part> <tp:taxon-name-part taxon-name-part-type="species" reg="tentum">tentum</tp:taxon-name-part></tp:taxon-name></italic> Kelly-Borges &amp; Bergquist, 1994</td><td rowspan="1" colspan="1">Globular or sub-spherical; surface microscopically hispid</td><td rowspan="1" colspan="1">Different shades of brown outside, brown yellow inside</td><td rowspan="1" colspan="1">Firm</td><td rowspan="1" colspan="1">Large, loose tracts of megascleres in the choanosome, replaced in the outer region by intermediate spicules; superficial palisade of small tylo- and subtylostyles</td><td rowspan="1" colspan="1">Strongyloxeas I 980–2572 × 21–42; II 416–1298 × 10–21; Tylostyles 104–198 × 5–8; Styles or subtylostyles 187–441 × 8–13</td></tr><tr><td rowspan="1" colspan="1">
                              <italic><tp:taxon-name><tp:taxon-name-part taxon-name-part-type="genus" reg="Aaptos">Aaptos</tp:taxon-name-part> <tp:taxon-name-part taxon-name-part-type="species" reg="lobata">lobata</tp:taxon-name-part></tp:taxon-name></italic> sp. n.</td><td rowspan="1" colspan="1">Globular, sub-spherical</td><td rowspan="1" colspan="1">Yellow, dark orange, brown</td><td rowspan="1" colspan="1">Hard (preserved)</td><td rowspan="1" colspan="1">Radiate tracts of larger megascleres protrude towards the surface; intermediate and small spicules, abundant in the outer part, concur to the hispidation</td><td rowspan="1" colspan="1">Strongyloxeas: 810–993.91(±119.38)-1320 × 10–19.84(±3.84)-30; Intermediate megascleres: 405–540.91(±107.64)-750 × 7.5–11.53(±4.05)-25;<break/> Small megascleres 145–264.87(±65.20)-395 × 2.5–4.91(±1.43)-7.5</td></tr></tbody></table></table-wrap></tp:treatment-sec><tp:treatment-sec sec-type="etymology" id="SECID0EDJFK"><title>Etymology.</title><p>The name refers to the multi-lobate organisation of the sponge.</p></tp:treatment-sec><tp:treatment-sec sec-type="remarks" id="SECID0EIJFK"><title>Remarks.</title><p>The genus <italic><tp:taxon-name><tp:taxon-name-part taxon-name-part-type="genus" reg="Aaptos">Aaptos</tp:taxon-name-part></tp:taxon-name></italic> Gray, 1867, according to <xref ref-type="bibr" rid="B47">van Soest et al. (2016)</xref>, encompasses in total 24 valid species, 10 of which distributed in the tropical Indo-Pacific and adjacent areas (Table <xref ref-type="table" rid="T2">2</xref>). The descriptions are usually based on the very few diagnostic features detectable in the genus, making it difficult to differentiate species (<xref ref-type="bibr" rid="B32">Kelly-Borges and Bergquist 1994</xref>). The radial skeleton, the arrangement of the megascleres and the spicule morphology, being quite uniform within the genus, are seldom accurately described (<xref ref-type="bibr" rid="B32">Kelly-Borges and Bergquist 1994</xref>). Therefore, the importance of other <!--PageBreak-->morphological characters useful to differentiate species, such as colour, collagen distribution in the cortex, shape and arrangement of megasclere tracts, presence of interstitial spicules, is greatly emphasised (<xref ref-type="bibr" rid="B32">Kelly-Borges and Bergquist 1994</xref>). Recently, <xref ref-type="bibr" rid="B15">Carvalho et al. (2013)</xref> stressed the importance of other morphological aspects as main characters for the species distinction in the genus, such as external morphology, colour, shape and size of the megascleres, ectosomal spicules arrangement (palisade or bouquets).</p><p>The skeletal organisation of <italic><tp:taxon-name><tp:taxon-name-part taxon-name-part-type="genus" reg="Aaptos">Aaptos</tp:taxon-name-part> <tp:taxon-name-part taxon-name-part-type="species" reg="lobata">lobata</tp:taxon-name-part></tp:taxon-name></italic> sp. n. is comparable with that of the type species of the genus, the Atlantic-Mediterranean <italic><tp:taxon-name><tp:taxon-name-part taxon-name-part-type="genus" reg="Aaptos">Aaptos</tp:taxon-name-part> <tp:taxon-name-part taxon-name-part-type="species" reg="aaptos">aaptos</tp:taxon-name-part></tp:taxon-name></italic> (Schmidt, 1864) (see <xref ref-type="bibr" rid="B46">van Soest 2002</xref>). <italic><tp:taxon-name><tp:taxon-name-part taxon-name-part-type="genus" reg="Aaptos">Aaptos</tp:taxon-name-part> <tp:taxon-name-part taxon-name-part-type="species" reg="lobata">lobata</tp:taxon-name-part></tp:taxon-name></italic> sp. n. has been compared with all the congeneric species and especially with those recorded from the Indo-Pacific and adjacent areas, whose characteristics are reported in Table <xref ref-type="table" rid="T2">2</xref>. <italic><tp:taxon-name><tp:taxon-name-part taxon-name-part-type="genus" reg="Aaptos">Aaptos</tp:taxon-name-part> <tp:taxon-name-part taxon-name-part-type="species" reg="ciliata">ciliata</tp:taxon-name-part></tp:taxon-name></italic> (Wilson, 1925) has spicules different in size and shape; in particular, the ectosomal styles are longer (1,100–1,300 × 4 µm). The species <italic><tp:taxon-name><tp:taxon-name-part taxon-name-part-type="genus" reg="Aaptos">A.</tp:taxon-name-part> <tp:taxon-name-part taxon-name-part-type="species" reg="conferta">conferta</tp:taxon-name-part></tp:taxon-name></italic> Kelly-Borges &amp; Bergquist, 1994, is an encrusting sponge, black outside and yellow inside, that has oxeas as additional spicules, whereas <italic><tp:taxon-name><tp:taxon-name-part taxon-name-part-type="genus" reg="Aaptos">A.</tp:taxon-name-part> <tp:taxon-name-part taxon-name-part-type="species" reg="globosa">globosa</tp:taxon-name-part></tp:taxon-name></italic> Kelly-Borges &amp; Bergquist, 1994 differs in colour (dark red outside and yellow inside) and in the skeletal organisation, since choanosomal tracts are thick and ramified under the surface and the intermediate megascleres form tracts. <italic><tp:taxon-name><tp:taxon-name-part taxon-name-part-type="genus" reg="Aaptos">Aaptos</tp:taxon-name-part> <tp:taxon-name-part taxon-name-part-type="species" reg="horrida">horrida</tp:taxon-name-part></tp:taxon-name></italic> (Carter, 1886) and <italic><tp:taxon-name><tp:taxon-name-part taxon-name-part-type="genus" reg="Aaptos">A.</tp:taxon-name-part> <tp:taxon-name-part taxon-name-part-type="species" reg="nuda">nuda</tp:taxon-name-part></tp:taxon-name></italic> (Kirkpatrck, 1903) have oxeas as megascleres instead of strongyloxeas; <italic><tp:taxon-name><tp:taxon-name-part taxon-name-part-type="genus" reg="Aaptos">A.</tp:taxon-name-part> <tp:taxon-name-part taxon-name-part-type="species" reg="laxosuberites">laxosuberites</tp:taxon-name-part></tp:taxon-name></italic> (Sollas, 1902) is encrusting, white in alcohol and has strongyloxeas and long tylostyles as megascleres. <italic><tp:taxon-name><tp:taxon-name-part taxon-name-part-type="genus" reg="Aaptos">Aaptos</tp:taxon-name-part> <tp:taxon-name-part taxon-name-part-type="species" reg="niger">niger</tp:taxon-name-part></tp:taxon-name></italic> Hoshino, 1981 is a black, massive sponge, usually embedding exogenous material; while <italic><tp:taxon-name><tp:taxon-name-part taxon-name-part-type="genus" reg="Aaptos">A.</tp:taxon-name-part> <tp:taxon-name-part taxon-name-part-type="species" reg="rosacea">rosacea</tp:taxon-name-part></tp:taxon-name></italic> Kelly-Borges &amp; Bergquist, 1994, is red outside and yellow inside and differs from the new species in skeletal arrangement and size of spicules. The species <italic><tp:taxon-name><tp:taxon-name-part taxon-name-part-type="genus" reg="Aaptos">A.</tp:taxon-name-part> <tp:taxon-name-part taxon-name-part-type="species" reg="suberitoides">suberitoides</tp:taxon-name-part></tp:taxon-name></italic> (Brøndsted, 1934), black outside and dark red inside, has a very simple skeleton of styles only, while <italic><tp:taxon-name><tp:taxon-name-part taxon-name-part-type="genus" reg="Aaptos">A.</tp:taxon-name-part> <tp:taxon-name-part taxon-name-part-type="species" reg="tenta">tenta</tp:taxon-name-part></tp:taxon-name></italic> Kelly-Borges &amp; Bergquist, 1994, brown in colour, has a peculiar skeletal arrangement and different spicules. Since no species in this vast geographic area matches with the characters of our specimens, we decided to erect a new species.</p></tp:treatment-sec><ref-list><ref id="B47"><mixed-citation xmlns:xlink="http://www.w3.org/1999/xlink" xlink:type="simple">
          <person-group><name name-style="western"><surname>van Soest</surname><given-names>RWM</given-names></name><name name-style="western"><surname>Boury-Esnault</surname><given-names>N</given-names></name><name name-style="western"><surname>Hooper</surname><given-names>JNA</given-names></name><name name-style="western"><surname>Rützler</surname><given-names>K</given-names></name><name name-style="western"><surname>de Voogd</surname><given-names>NJ</given-names></name><name name-style="western"><surname>Alvarez</surname><given-names>de Glasby B</given-names></name><name name-style="western"><surname>Hajdu</surname><given-names>E</given-names></name><name name-style="western"><surname>Pisera</surname><given-names>AB</given-names></name><name name-style="western"><surname>Manconi</surname><given-names>R</given-names></name><name name-style="western"><surname>Schoenberg</surname><given-names>C</given-names></name><name name-style="western"><surname>Janussen</surname><given-names>D</given-names></name><name name-style="western"><surname>Tabachnick</surname><given-names>KR</given-names></name><name name-style="western"><surname>Klautau</surname><given-names>M</given-names></name><name name-style="western"><surname>Picton</surname><given-names>B</given-names></name><name name-style="western"><surname>Kelly</surname><given-names>M</given-names></name><name name-style="western"><surname>Vacelet</surname><given-names>J</given-names></name><name name-style="western"><surname>Dohrmann</surname><given-names>M</given-names></name><name name-style="western"><surname>Díaz</surname><given-names>MC</given-names></name><name name-style="western"><surname>Cárdenas</surname><given-names>P</given-names></name></person-group> (<year>2016</year>) World <tp:taxon-name><tp:taxon-name-part taxon-name-part-type="phylum">Porifera</tp:taxon-name-part></tp:taxon-name> database. <ext-link xlink:type="simple" ext-link-type="uri" xlink:href="http://www.marinespecies.org/porifera">http://www.marinespecies.org/porifera</ext-link> [accessed on 14 Nov 2016]</mixed-citation></ref><ref id="B32"><mixed-citation xmlns:xlink="http://www.w3.org/1999/xlink" xlink:type="simple">
          <person-group><name name-style="western"><surname>Kelly-Borges</surname><given-names>M</given-names></name><name name-style="western"><surname>Bergquist</surname><given-names>PR</given-names></name></person-group> (<year>1994</year>) <article-title>A redescription of <italic><tp:taxon-name><tp:taxon-name-part taxon-name-part-type="genus">Aaptos</tp:taxon-name-part> <tp:taxon-name-part taxon-name-part-type="species">aaptos</tp:taxon-name-part></tp:taxon-name></italic> with descriptions of new species of <italic><tp:taxon-name><tp:taxon-name-part taxon-name-part-type="genus">Aaptos</tp:taxon-name-part></tp:taxon-name></italic> (<tp:taxon-name><tp:taxon-name-part taxon-name-part-type="order">Hadromerida</tp:taxon-name-part></tp:taxon-name>: <tp:taxon-name><tp:taxon-name-part taxon-name-part-type="family">Suberitidae</tp:taxon-name-part></tp:taxon-name>) from northern New Zealand.</article-title> <source>Journal of Zoology</source> <volume>234</volume>(<issue>2</issue>): <fpage>301</fpage>–<lpage>323</lpage>. <ext-link xlink:type="simple" ext-link-type="doi" xlink:href="10.1111/j.1469-7998.1994.tb06077.x">https://doi.org/10.1111/j.1469-7998.1994.tb06077.x</ext-link></mixed-citation></ref><ref id="B15"><mixed-citation xmlns:xlink="http://www.w3.org/1999/xlink" xlink:type="simple">
          <person-group><name name-style="western"><surname>Carvalho</surname><given-names>MS</given-names></name><name name-style="western"><surname>da</surname><given-names>Silva SM</given-names></name><name name-style="western"><surname>Pinheiro</surname><given-names>U</given-names></name></person-group> (<year>2013</year>) <article-title>Two new species of <italic><tp:taxon-name><tp:taxon-name-part taxon-name-part-type="genus">Aaptos</tp:taxon-name-part></tp:taxon-name></italic> (<tp:taxon-name><tp:taxon-name-part taxon-name-part-type="class">Demospongiae</tp:taxon-name-part></tp:taxon-name>, <tp:taxon-name><tp:taxon-name-part taxon-name-part-type="order">Hadromerida</tp:taxon-name-part></tp:taxon-name>) from Brazil (western Atlantic).</article-title> <source>Zootaxa</source> <volume>3750</volume>: <fpage>357</fpage>–<lpage>366</lpage>. <ext-link xlink:type="simple" ext-link-type="doi" xlink:href="10.11646/zootaxa.3750.4.4">https://doi.org/10.11646/zootaxa.3750.4.4</ext-link></mixed-citation></ref><ref id="B46"><mixed-citation xmlns:xlink="http://www.w3.org/1999/xlink" xlink:type="simple">
          <person-group><name name-style="western"><surname>van Soest</surname><given-names>RWM</given-names></name></person-group> (<year>2002</year>) <article-title>Family <tp:taxon-name><tp:taxon-name-part taxon-name-part-type="family">Suberitidae</tp:taxon-name-part></tp:taxon-name></article-title>. In: Hooper JNA, van Soest RWM (<role>Eds</role>) <source>Systema <tp:taxon-name><tp:taxon-name-part taxon-name-part-type="phylum">Porifera</tp:taxon-name-part></tp:taxon-name>, a guide to the classification of the sponges</source> (in 2 volumes). <publisher-name>Kluwer Academic</publisher-name> / <publisher-name>Plenum Publishers</publisher-name>, <publisher-loc>New York</publisher-loc>, <fpage>1</fpage>–<lpage>1708</lpage>.</mixed-citation></ref></ref-list></tp:taxon-treatment>
