# Supplementary material for: Demosponge diversity from North Sulawesi, with the description of six new species
Source: Zookeys. 2017 Jun 20;(680):105–50. doi: 10.3897/zookeys.680.12135 (PMC5523382; doi:10.3897/zookeys.680.12135)
Supplement: XML Treatment for Tethytimea tylota [file zookeys.680.12135-treatment2.xml]

<!DOCTYPE tp:taxon-treatment
  PUBLIC "-//TaxonX//DTD Taxonomic Treatment Publishing DTD v0 20100105//EN" "tax-treatment-NSO.dtd">
<tp:taxon-treatment xmlns:tp="http://www.plazi.org/taxpub"><tp:treatment-meta><kwd-group><label>Taxon classification</label><kwd><named-content xmlns:xlink="http://www.w3.org/1999/xlink" content-type="kingdom">Animalia</named-content></kwd><kwd><named-content xmlns:xlink="http://www.w3.org/1999/xlink" content-type="order">Tethyida</named-content></kwd><kwd><named-content xmlns:xlink="http://www.w3.org/1999/xlink" content-type="family">Tethyidae</named-content></kwd></kwd-group><mixed-citation publication-type="journal"><person-group><name><surname>Calcinai</surname><given-names>Barbara</given-names></name><name><surname>Bastari</surname><given-names>Azzurra</given-names></name><name><surname>Bavestrello</surname><given-names>Giorgio</given-names></name><name><surname>Bertolino</surname><given-names>Marco</given-names></name><name><surname>Horcajadas</surname><given-names>Santiago Bueno</given-names></name><name><surname>Pansini</surname><given-names>Maurizio</given-names></name><name><surname>Makapedua</surname><given-names>Daisy M.</given-names></name><name><surname>Cerrano</surname><given-names>Carlo</given-names></name></person-group><article-title>Demosponge diversity from North Sulawesi, with the description of six new species</article-title><source>Zookeys</source><day>20</day><month>6</month><year>2017</year><volume>2017</volume><issue>680</issue><fpage>105</fpage><lpage>150</lpage><pub-id pub-id-type="doi">10.3897/zookeys.680.12135</pub-id></mixed-citation></tp:treatment-meta><tp:nomenclature><tp:taxon-name>
                      <tp:taxon-name-part taxon-name-part-type="genus" reg="Tethytimea">Tethytimea</tp:taxon-name-part>
                      <tp:taxon-name-part taxon-name-part-type="species" reg="tylota">tylota</tp:taxon-name-part>
                    </tp:taxon-name><tp:taxon-authority>(Hentschel, 1912)</tp:taxon-authority><xref ref-type="fig" rid="F3">Figure 3</xref><!--PageBreak--><tp:nomenclature-citation-list><tp:nomenclature-citation><tp:taxon-name>
                          <tp:taxon-name-part taxon-name-part-type="genus" reg="Donatia">Donatia</tp:taxon-name-part> <tp:taxon-name-part taxon-name-part-type="species" reg="tylota">tylota</tp:taxon-name-part></tp:taxon-name><comment>Hentschel, 1912: 317.</comment></tp:nomenclature-citation></tp:nomenclature-citation-list></tp:nomenclature><tp:treatment-sec sec-type="material" id="SECID0EYRFK"><title>Material examined.</title><p>BU-98, 23/03/2000, Lekuan II (Bunaken Island), 5 m depth. BU-289, 17/05/2001, Raymond’s Point (Bunaken Island), unknown depth. BU-533, 21/06/2004, Bualo (Manado Tua Island), about 8 m depth. BU-545, 23/06/2004, Raymond’s Point (Bunaken Island), about 20 m depth. BU-562, 26/06/2004, Bualo (Manado Tua Island), unknown depth.</p></tp:treatment-sec><tp:treatment-sec sec-type="description" id="SECID0E4RFK"><title>Description.</title><p>Encrusting sponge 3–6 mm thick; the largest examined specimen (BU-289) is approximately 10 cm in diameter. The consistence is firm; the body of the sponge lacunose. The surface is irregular, with extended verrucous areas covered by sand and largely colonised by epibiotic ascidians, algae and hydroids (Fig. <xref ref-type="fig" rid="F3">3A</xref>). In the microscopic observation, the surface appears micro-hispid. The colour of living specimens is orange; when preserved, the sponge becomes yellowish-green.</p><p>
                      <bold>Skeleton.</bold> <italic><tp:taxon-name><tp:taxon-name-part taxon-name-part-type="genus" reg="Tethytimea">Tethytimea</tp:taxon-name-part> <tp:taxon-name-part taxon-name-part-type="species" reg="tylota">tylota</tp:taxon-name-part></tp:taxon-name></italic> does not have a distinguishable ectosomal skeleton or a proper cortex; the choanosomal skeleton is formed by bundles of big tylostyles of <!--PageBreak--><!--PageBreak-->100–200 µm directed outwards (Fig. <xref ref-type="fig" rid="F3">3B</xref>). Close to the surface, these main bundles support fans of small tylostyles hispidating the sponge surface (Fig. <xref ref-type="fig" rid="F3">3B, C</xref>).</p><p>
                      <bold>Spicules.</bold> Megascleres are straight tylostyles with a slightly developed head (Fig. <xref ref-type="fig" rid="F3">3D</xref>). They can be distinguished into two size classes (Fig. <xref ref-type="fig" rid="F3">3E, F</xref>); tylostyles I measure 930 - (1,104.8 ± 146.7) - 1,339 × 12.5 - (17.8 ± 3.4) - 25 µm; tylostyles II (Fig. <xref ref-type="fig" rid="F3">3D</xref>) measure 490 - (576.6 ± 72.5) - 660 × 5 - (6.6 ± 2.0) - 10 µm and form the superficial fans that protrude out of the surface; microscleres are two kinds of asters (Fig. <xref ref-type="fig" rid="F3">3G–K</xref>). Oxyspherasters (Fig. <xref ref-type="fig" rid="F3">3G–I</xref>) with thick ramified or rounded, often bifurcated rays, measuring 65 - (122.5 ± 39.6) - 200 µm. Tylasters with rays variable in length ending with apical groups of spines variable in number (Fig. <xref ref-type="fig" rid="F3">3J, K</xref>); they measure 7.5 - (11.1 ± 1.9) - 16.3 µm. Microscleres are abundant throughout the sponge, but more concentrated close to the surface (Fig. <xref ref-type="fig" rid="F3">3L</xref>), where the smallest tylasters form a thin, continuous layer (Fig. <xref ref-type="fig" rid="F4">4H</xref>, inlet).</p><fig id="F3" position="float" orientation="portrait"><label>Figure 3.</label><caption><p>
                          <italic><tp:taxon-name><tp:taxon-name-part taxon-name-part-type="genus" reg="Tethytimea">Tethytimea</tp:taxon-name-part> <tp:taxon-name-part taxon-name-part-type="species" reg="tylota">tylota</tp:taxon-name-part></tp:taxon-name></italic> (Hentschel, 1912) <bold>A</bold> specimen <italic>in situ</italic> (BU-562) <bold>B</bold> cross section showing bundles of big tylostyles (full arrow) and the microscleres (empty arrow) <bold>C</bold> <abbrev xmlns:xlink="http://www.w3.org/1999/xlink" xlink:title="scanning electron microscopy" id="ABBRID0EAVFK" xlink:type="simple">SEM</abbrev> image showing fans of small tylostyles (full arrow) and microscleres (empty arrow) of <italic><tp:taxon-name><tp:taxon-name-part taxon-name-part-type="genus" reg="Tethytimea">T.</tp:taxon-name-part> <tp:taxon-name-part taxon-name-part-type="species" reg="tylota">tylota</tp:taxon-name-part></tp:taxon-name></italic> (<bold>t</bold>), below the sponge <italic><tp:taxon-name><tp:taxon-name-part taxon-name-part-type="genus" reg="Stelletta">Stelletta</tp:taxon-name-part></tp:taxon-name></italic> sp. n. (<bold>s</bold>) involved in the association <bold>D</bold> small tylostyle <bold>E, F</bold> heads of tylostyles <bold>G–I</bold> oxyspherasters <bold>J, K</bold> tylasters <bold>L</bold> groups of microscleres.</p></caption><graphic xmlns:xlink="http://www.w3.org/1999/xlink" xlink:href="zookeys-680-105-g003.jpg" position="float" orientation="portrait" xlink:type="simple" id="oo_140877.jpg"/></fig></tp:treatment-sec><tp:treatment-sec sec-type="remarks" id="SECID0EJWFK"><title>Remarks.</title><p>This sponge was exclusively found as epizoic on <italic><tp:taxon-name><tp:taxon-name-part taxon-name-part-type="genus" reg="Stelletta">Stelletta</tp:taxon-name-part> <tp:taxon-name-part taxon-name-part-type="species" reg="tethytimeata">tethytimeata</tp:taxon-name-part></tp:taxon-name></italic> sp. n. (see below). It has been attributed to <italic><tp:taxon-name><tp:taxon-name-part taxon-name-part-type="genus" reg="Tethytimea">T.</tp:taxon-name-part> <tp:taxon-name-part taxon-name-part-type="species" reg="tylota">tylota</tp:taxon-name-part></tp:taxon-name></italic> for its skeletal organisation, made of bundles of main tylostyles supporting superficial fans of small tylostyles, the superficial layer of tylasters (present also in the holotype), the size and shape of megascleres and microscleres (<xref ref-type="bibr" rid="B40">Sarà 2002</xref>). The genus <italic><tp:taxon-name><tp:taxon-name-part taxon-name-part-type="genus" reg="Tethytimea">Tethytimea</tp:taxon-name-part></tp:taxon-name></italic> is monospecific and <italic><tp:taxon-name><tp:taxon-name-part taxon-name-part-type="genus" reg="Tethytimea">T.</tp:taxon-name-part> <tp:taxon-name-part taxon-name-part-type="species" reg="tylota">tylota</tp:taxon-name-part></tp:taxon-name></italic> was found at Aru Island (Indonesia). This is the first record of this species since the original description (<xref ref-type="bibr" rid="B26">Hentschel 1912</xref>). In the revision of the genus (based on the re-examination of the type material), <xref ref-type="bibr" rid="B40">Sarà (2002)</xref> confirmed the presence in the holotype of very rare spheres; these spicules were not detected in the present specimens as in the paratype (<xref ref-type="bibr" rid="B40">Sarà 2002</xref>).</p><p>It is interesting to note that the holotype of <italic><tp:taxon-name><tp:taxon-name-part taxon-name-part-type="genus" reg="Tethytimea">T.</tp:taxon-name-part> <tp:taxon-name-part taxon-name-part-type="species" reg="tylota">tylota</tp:taxon-name-part></tp:taxon-name></italic> was encrusting on a stone and in association with another sponge (<xref ref-type="bibr" rid="B40">Sarà 2002</xref>).</p></tp:treatment-sec><tp:treatment-sec sec-type="remarks" id="SECID0EYYFK"><title>Remarks on the association.</title><p>See below.</p></tp:treatment-sec><tp:treatment-sec><!--Section generated to contain objects referenced in tp:taxon-treatment.--><fig id="F4" position="float" orientation="portrait"><label>Figure 4.</label><caption><p>
                          <italic><tp:taxon-name><tp:taxon-name-part taxon-name-part-type="genus" reg="Stelletta">Stelletta</tp:taxon-name-part> <tp:taxon-name-part taxon-name-part-type="species" reg="tethytimeata">tethytimeata</tp:taxon-name-part></tp:taxon-name></italic> sp. n. <bold>A</bold> specimen <italic>in situ</italic> (BU-533), partially cut to put in evidence the association with <italic><tp:taxon-name><tp:taxon-name-part taxon-name-part-type="genus" reg="Tethytimea">Tethytimea</tp:taxon-name-part> <tp:taxon-name-part taxon-name-part-type="species" reg="tylota">tylota</tp:taxon-name-part></tp:taxon-name></italic>. The black arrow indicates the thin layer of the external sponge (<italic><tp:taxon-name><tp:taxon-name-part taxon-name-part-type="genus" reg="Tethytimea">T.</tp:taxon-name-part> <tp:taxon-name-part taxon-name-part-type="species" reg="tylota">tylota</tp:taxon-name-part></tp:taxon-name></italic>, orange) while the white arrow indicates <italic><tp:taxon-name><tp:taxon-name-part taxon-name-part-type="genus" reg="Stelletta">S.</tp:taxon-name-part> <tp:taxon-name-part taxon-name-part-type="species" reg="tethytimeata">tethytimeata</tp:taxon-name-part></tp:taxon-name></italic> sp. n. <bold>B</bold> paraffin-embedded section of <italic><tp:taxon-name><tp:taxon-name-part taxon-name-part-type="genus" reg="Tethytimea">T.</tp:taxon-name-part> <tp:taxon-name-part taxon-name-part-type="species" reg="tylota">tylota</tp:taxon-name-part></tp:taxon-name></italic> (<bold>t</bold>) and <italic><tp:taxon-name><tp:taxon-name-part taxon-name-part-type="genus" reg="Stelletta">S.</tp:taxon-name-part> <tp:taxon-name-part taxon-name-part-type="species" reg="tethytimeata">tethytimeata</tp:taxon-name-part></tp:taxon-name></italic> sp. n. (<bold>s</bold>) <bold>co</bold> and <bold>ch</bold> indicate, respectively, the cortex and the choanosome of <italic><tp:taxon-name><tp:taxon-name-part taxon-name-part-type="genus" reg="Stelletta">S.</tp:taxon-name-part> <tp:taxon-name-part taxon-name-part-type="species" reg="tethytimeata">tethytimeata</tp:taxon-name-part></tp:taxon-name></italic> sp. n. <bold>C</bold> cross section showing triaenes close to the boundary between <italic><tp:taxon-name><tp:taxon-name-part taxon-name-part-type="genus" reg="Tethytimea">T.</tp:taxon-name-part> <tp:taxon-name-part taxon-name-part-type="species" reg="tylota">tylota</tp:taxon-name-part></tp:taxon-name></italic> (<bold>t</bold>) and <italic><tp:taxon-name><tp:taxon-name-part taxon-name-part-type="genus" reg="Stelletta">S.</tp:taxon-name-part> <tp:taxon-name-part taxon-name-part-type="species" reg="tethytimeata">tethytimeata</tp:taxon-name-part></tp:taxon-name></italic> sp. n. (<bold>s</bold>) <bold>D</bold> bundles of oxeas reaching the boundary between <italic><tp:taxon-name><tp:taxon-name-part taxon-name-part-type="genus" reg="Tethytimea">T.</tp:taxon-name-part> <tp:taxon-name-part taxon-name-part-type="species" reg="tylota">tylota</tp:taxon-name-part></tp:taxon-name></italic> (<bold>t</bold>) and <italic><tp:taxon-name><tp:taxon-name-part taxon-name-part-type="genus" reg="Stelletta">S.</tp:taxon-name-part> <tp:taxon-name-part taxon-name-part-type="species" reg="tethytimeata">tethytimeata</tp:taxon-name-part></tp:taxon-name></italic> sp. n. (<bold>s</bold>) <bold>E</bold> anatriaene <bold>F</bold> oxea <bold>G</bold> micrasters <bold>H</bold> histological preparation showing the cortex (<bold>co</bold>) of <italic><tp:taxon-name><tp:taxon-name-part taxon-name-part-type="genus" reg="Stelletta">S.</tp:taxon-name-part> <tp:taxon-name-part taxon-name-part-type="species" reg="tethytimeata">tethytimeata</tp:taxon-name-part></tp:taxon-name></italic> sp. n. The arrow points to the collagenous layer between <italic><tp:taxon-name><tp:taxon-name-part taxon-name-part-type="genus" reg="Stelletta">S.</tp:taxon-name-part> <tp:taxon-name-part taxon-name-part-type="species" reg="tethytimeata">tethytimeata</tp:taxon-name-part></tp:taxon-name></italic> sp. n. and <italic><tp:taxon-name><tp:taxon-name-part taxon-name-part-type="genus" reg="Tethytimea">T.</tp:taxon-name-part> <tp:taxon-name-part taxon-name-part-type="species" reg="tylota">tylota</tp:taxon-name-part></tp:taxon-name></italic> (<bold>t</bold>). The inset shows the layer of tylasters of <italic><tp:taxon-name><tp:taxon-name-part taxon-name-part-type="genus" reg="Tethytimea">T.</tp:taxon-name-part> <tp:taxon-name-part taxon-name-part-type="species" reg="tylota">tylota</tp:taxon-name-part></tp:taxon-name></italic> (arrow).</p></caption><graphic xmlns:xlink="http://www.w3.org/1999/xlink" xlink:href="zookeys-680-105-g004.jpg" position="float" orientation="portrait" xlink:type="simple" id="oo_140878.jpg"/></fig></tp:treatment-sec><ref-list><ref id="B40"><mixed-citation xmlns:xlink="http://www.w3.org/1999/xlink" xlink:type="simple">
          <person-group><name name-style="western"><surname>Sarà</surname><given-names>M</given-names></name></person-group> (<year>2002</year>) <article-title>Family <tp:taxon-name><tp:taxon-name-part taxon-name-part-type="family">Tethyidae</tp:taxon-name-part></tp:taxon-name> Gray, 1848.</article-title> In: <person-group><name name-style="western"><surname>Hooper</surname><given-names>JNA</given-names></name><name name-style="western"><surname>van Soest</surname><given-names>RW M</given-names></name></person-group> (<role>Eds</role>) <issue-title>Systema Porifera.</issue-title> <source>A guide to the classification of sponges. 1. Kluwer Academic/ Plenum Publishers: New York, Boston, Dordrecht, London, Moscow</source>, <fpage>245</fpage>–<lpage>267</lpage>. <ext-link xlink:type="simple" ext-link-type="doi" xlink:href="10.1007/978-1-4615-0747-5_26">https://doi.org/10.1007/978-1-4615-0747-5_26</ext-link></mixed-citation></ref><ref id="B26"><mixed-citation xmlns:xlink="http://www.w3.org/1999/xlink" xlink:type="simple">
          <person-group><name name-style="western"><surname>Hentschel</surname><given-names>E</given-names></name></person-group> (<year>1912</year>) <article-title>Kiesel- und Hornschwämme der Aru- und Kei-Inseln.</article-title> <source>Abhandlungen herausgegeben von der Senckenbergischen naturforschenden Gesellschaft</source> <volume>34</volume>: <fpage>293</fpage>–<lpage>448</lpage>. <ext-link xlink:type="simple" ext-link-type="doi" xlink:href="10.5962/bhl.title.85325">https://doi.org/10.5962/bhl.title.85325</ext-link></mixed-citation></ref></ref-list></tp:taxon-treatment>
