# Supplementary material for: Demosponge diversity from North Sulawesi, with the description of six new species
Source: Zookeys. 2017 Jun 20;(680):105–50. doi: 10.3897/zookeys.680.12135 (PMC5523382; doi:10.3897/zookeys.680.12135)
Supplement: XML Treatment for Stelletta tethytimeata [file zookeys.680.12135-treatment3.xml]

<!DOCTYPE tp:taxon-treatment
  PUBLIC "-//TaxonX//DTD Taxonomic Treatment Publishing DTD v0 20100105//EN" "tax-treatment-NSO.dtd">
<tp:taxon-treatment xmlns:tp="http://www.plazi.org/taxpub"><tp:treatment-meta><kwd-group><label>Taxon classification</label><kwd><named-content xmlns:xlink="http://www.w3.org/1999/xlink" content-type="kingdom">Animalia</named-content></kwd><kwd><named-content xmlns:xlink="http://www.w3.org/1999/xlink" content-type="order">Tetractinellida</named-content></kwd><kwd><named-content xmlns:xlink="http://www.w3.org/1999/xlink" content-type="family">Ancorinidae</named-content></kwd></kwd-group><mixed-citation publication-type="journal"><person-group><name><surname>Calcinai</surname><given-names>Barbara</given-names></name><name><surname>Bastari</surname><given-names>Azzurra</given-names></name><name><surname>Bavestrello</surname><given-names>Giorgio</given-names></name><name><surname>Bertolino</surname><given-names>Marco</given-names></name><name><surname>Horcajadas</surname><given-names>Santiago Bueno</given-names></name><name><surname>Pansini</surname><given-names>Maurizio</given-names></name><name><surname>Makapedua</surname><given-names>Daisy M.</given-names></name><name><surname>Cerrano</surname><given-names>Carlo</given-names></name></person-group><article-title>Demosponge diversity from North Sulawesi, with the description of six new species</article-title><source>Zookeys</source><day>20</day><month>6</month><year>2017</year><volume>2017</volume><issue>680</issue><fpage>105</fpage><lpage>150</lpage><pub-id pub-id-type="doi">10.3897/zookeys.680.12135</pub-id></mixed-citation></tp:treatment-meta><tp:nomenclature><tp:taxon-name>
                      <tp:taxon-name-part taxon-name-part-type="genus" reg="Stelletta">Stelletta</tp:taxon-name-part>
                      <tp:taxon-name-part taxon-name-part-type="species" reg="tethytimeata">tethytimeata</tp:taxon-name-part>
                      <object-id xmlns:xlink="http://www.w3.org/1999/xlink" content-type="zoobank" xlink:type="simple">http://zoobank.org/8C01D0F2-326D-4C50-827F-706CF3D6EAF6</object-id>
                    </tp:taxon-name><tp:taxon-authority>Calcinai, Bastari, Bertolino &amp; Pansini</tp:taxon-authority><tp:taxon-status xmlns:xlink="http://www.w3.org/1999/xlink" xlink:type="simple">sp. n.</tp:taxon-status><xref ref-type="fig" rid="F4">Figure 4</xref></tp:nomenclature><tp:treatment-sec sec-type="material" id="SECID0EK2FK"><title>Material examined.</title><p>Holotype: <named-content xmlns:xlink="http://www.w3.org/1999/xlink" content-type="dwc:institutional_code" xlink:type="simple">MSNG</named-content> 60136, BU-289, 17/05/2001, Raymond’s Point (Bunaken Island), unknown depth. Paratype: <named-content xmlns:xlink="http://www.w3.org/1999/xlink" content-type="dwc:institutional_code" xlink:type="simple">MSNG</named-content> 60137, BU-562, 26/06/2004, Bualo (Manado Tua Island), unknown depth.</p></tp:treatment-sec><tp:treatment-sec sec-type="material" id="SECID0E12FK"><title>Other material.</title><p>BU-533, 21/06/2004, Bualo (Manado Tua Island), about 8 m depth. BU-545, 23/06/2004, Raymond’s Point (Bunaken Island), about 20 m depth. BU-98, 23/03/2000, Lekuan II (Bunaken Island), 5 m depth.</p></tp:treatment-sec><tp:treatment-sec sec-type="diagnosis" id="SECID0E62FK"><title>Diagnosis.</title><p>Massively rounded yellow sponge; the colour changes after fixation. Megascleres are anatriaenes with characteristic bending and a single type of oxeas; microscleres are represented by a heterogeneous set of tylasters and oxyasters.</p></tp:treatment-sec><tp:treatment-sec sec-type="description" id="SECID0EE3FK"><title>Description.</title><p>The sponge is light yellow-lemon <italic>in vivo</italic> (Fig. <xref ref-type="fig" rid="F4">4A</xref>); the colour changes in the preserved specimens, becoming dark-brown to blackish. It is almost totally covered by the associated epibiotic species <italic><tp:taxon-name><tp:taxon-name-part taxon-name-part-type="genus" reg="Tethytimea">T.</tp:taxon-name-part> <tp:taxon-name-part taxon-name-part-type="species" reg="tylota">tylota</tp:taxon-name-part></tp:taxon-name></italic> (see above), with the exception of the oscula that, protruding from the surface of <italic><tp:taxon-name><tp:taxon-name-part taxon-name-part-type="genus" reg="Tethytimea">T.</tp:taxon-name-part> <tp:taxon-name-part taxon-name-part-type="species" reg="tylota">tylota</tp:taxon-name-part></tp:taxon-name></italic>, are clearly distinguishable for their different colour (Figs <xref ref-type="fig" rid="F3">3A</xref>, <xref ref-type="fig" rid="F4">4A</xref>). Since the external sponge <italic><tp:taxon-name><tp:taxon-name-part taxon-name-part-type="genus" reg="Tethytimea">T.</tp:taxon-name-part> <tp:taxon-name-part taxon-name-part-type="species" reg="tylota">tylota</tp:taxon-name-part></tp:taxon-name></italic> is thinly encrusting, most of the mass of the associated sponges is due to <italic><tp:taxon-name><tp:taxon-name-part taxon-name-part-type="genus" reg="Stelletta">S.</tp:taxon-name-part> <tp:taxon-name-part taxon-name-part-type="species" reg="tethytimeata">tethytimeata</tp:taxon-name-part></tp:taxon-name></italic> sp. n. that can be as large as 10 cm across (Fig. <xref ref-type="fig" rid="F4">4A, B</xref>).</p><p>
                      <bold>Skeleton</bold>. The cortex is a collagenous layer 400-700 µm thick (Fig. <xref ref-type="fig" rid="F4">4B</xref>); the triaenes have their clades tangential to the surface and sometimes protrude from it (Fig. <xref ref-type="fig" rid="F4">4C</xref>), merging in the tissue of the epibiotic <italic><tp:taxon-name><tp:taxon-name-part taxon-name-part-type="genus" reg="Tethytimea">T.</tp:taxon-name-part> <tp:taxon-name-part taxon-name-part-type="species" reg="tylota">tylota</tp:taxon-name-part></tp:taxon-name></italic>. The choanosomal skeleton is formed by tracts of oxeas without a clear radial arrangement with microscleres scattered in between (Fig. <xref ref-type="fig" rid="F4">4D</xref>). Towards the sponge surface, the spicule density lowers and oxeas are more or less parallelly arranged (Figs <xref ref-type="fig" rid="F3">3C</xref>, <xref ref-type="fig" rid="F4">4B, D</xref>).</p><p>
                      <bold>Spicules.</bold> Megascleres are anatriaenes (Fig. <xref ref-type="fig" rid="F4">4E</xref>), with straight, sharp-pointed rhabdome of 570 - (708.2 ± 119.3) - 800 × 10 - (15.7 ± 3.8) - 22.5 µm and clads of 80 - (113.4 ± 43.3) - 225 × 7.5 - (9.0 ± 2.6) - 12.5 µm with sharp tips and characteristic bending. Oxeas straight, fusiform, with sharp tips (Fig. <xref ref-type="fig" rid="F4">4F</xref>), sometimes modified into styles; they measure 1274 - (1514.5 ± 145.3) - 1950 × 20 - (24.5 ± 3.9) - 30 µm. Microscleres encompass a heterogeneous set of tylasters and oxyasters (Fig. <xref ref-type="fig" rid="F4">4G</xref>), with 4–9 rays, with spines along the rays or grouped at the extremities 20 - (27.2 ± 4.4) - 35 µm.</p><fig id="F4" position="float" orientation="portrait"><label>Figure 4.</label><caption><p>
                          <italic><tp:taxon-name><tp:taxon-name-part taxon-name-part-type="genus" reg="Stelletta">Stelletta</tp:taxon-name-part> <tp:taxon-name-part taxon-name-part-type="species" reg="tethytimeata">tethytimeata</tp:taxon-name-part></tp:taxon-name></italic> sp. n. <bold>A</bold> specimen <italic>in situ</italic> (BU-533), partially cut to put in evidence the association with <italic><tp:taxon-name><tp:taxon-name-part taxon-name-part-type="genus" reg="Tethytimea">Tethytimea</tp:taxon-name-part> <tp:taxon-name-part taxon-name-part-type="species" reg="tylota">tylota</tp:taxon-name-part></tp:taxon-name></italic>. The black arrow indicates the thin layer of the external sponge (<italic><tp:taxon-name><tp:taxon-name-part taxon-name-part-type="genus" reg="Tethytimea">T.</tp:taxon-name-part> <tp:taxon-name-part taxon-name-part-type="species" reg="tylota">tylota</tp:taxon-name-part></tp:taxon-name></italic>, orange) while the white arrow indicates <italic><tp:taxon-name><tp:taxon-name-part taxon-name-part-type="genus" reg="Stelletta">S.</tp:taxon-name-part> <tp:taxon-name-part taxon-name-part-type="species" reg="tethytimeata">tethytimeata</tp:taxon-name-part></tp:taxon-name></italic> sp. n. <bold>B</bold> paraffin-embedded section of <italic><tp:taxon-name><tp:taxon-name-part taxon-name-part-type="genus" reg="Tethytimea">T.</tp:taxon-name-part> <tp:taxon-name-part taxon-name-part-type="species" reg="tylota">tylota</tp:taxon-name-part></tp:taxon-name></italic> (<bold>t</bold>) and <italic><tp:taxon-name><tp:taxon-name-part taxon-name-part-type="genus" reg="Stelletta">S.</tp:taxon-name-part> <tp:taxon-name-part taxon-name-part-type="species" reg="tethytimeata">tethytimeata</tp:taxon-name-part></tp:taxon-name></italic> sp. n. (<bold>s</bold>) <bold>co</bold> and <bold>ch</bold> indicate, respectively, the cortex and the choanosome of <italic><tp:taxon-name><tp:taxon-name-part taxon-name-part-type="genus" reg="Stelletta">S.</tp:taxon-name-part> <tp:taxon-name-part taxon-name-part-type="species" reg="tethytimeata">tethytimeata</tp:taxon-name-part></tp:taxon-name></italic> sp. n. <bold>C</bold> cross section showing triaenes close to the boundary between <italic><tp:taxon-name><tp:taxon-name-part taxon-name-part-type="genus" reg="Tethytimea">T.</tp:taxon-name-part> <tp:taxon-name-part taxon-name-part-type="species" reg="tylota">tylota</tp:taxon-name-part></tp:taxon-name></italic> (<bold>t</bold>) and <italic><tp:taxon-name><tp:taxon-name-part taxon-name-part-type="genus" reg="Stelletta">S.</tp:taxon-name-part> <tp:taxon-name-part taxon-name-part-type="species" reg="tethytimeata">tethytimeata</tp:taxon-name-part></tp:taxon-name></italic> sp. n. (<bold>s</bold>) <bold>D</bold> bundles of oxeas reaching the boundary between <italic><tp:taxon-name><tp:taxon-name-part taxon-name-part-type="genus" reg="Tethytimea">T.</tp:taxon-name-part> <tp:taxon-name-part taxon-name-part-type="species" reg="tylota">tylota</tp:taxon-name-part></tp:taxon-name></italic> (<bold>t</bold>) and <italic><tp:taxon-name><tp:taxon-name-part taxon-name-part-type="genus" reg="Stelletta">S.</tp:taxon-name-part> <tp:taxon-name-part taxon-name-part-type="species" reg="tethytimeata">tethytimeata</tp:taxon-name-part></tp:taxon-name></italic> sp. n. (<bold>s</bold>) <bold>E</bold> anatriaene <bold>F</bold> oxea <bold>G</bold> micrasters <bold>H</bold> histological preparation showing the cortex (<bold>co</bold>) of <italic><tp:taxon-name><tp:taxon-name-part taxon-name-part-type="genus" reg="Stelletta">S.</tp:taxon-name-part> <tp:taxon-name-part taxon-name-part-type="species" reg="tethytimeata">tethytimeata</tp:taxon-name-part></tp:taxon-name></italic> sp. n. The arrow points to the collagenous layer between <italic><tp:taxon-name><tp:taxon-name-part taxon-name-part-type="genus" reg="Stelletta">S.</tp:taxon-name-part> <tp:taxon-name-part taxon-name-part-type="species" reg="tethytimeata">tethytimeata</tp:taxon-name-part></tp:taxon-name></italic> sp. n. and <italic><tp:taxon-name><tp:taxon-name-part taxon-name-part-type="genus" reg="Tethytimea">T.</tp:taxon-name-part> <tp:taxon-name-part taxon-name-part-type="species" reg="tylota">tylota</tp:taxon-name-part></tp:taxon-name></italic> (<bold>t</bold>). The inset shows the layer of tylasters of <italic><tp:taxon-name><tp:taxon-name-part taxon-name-part-type="genus" reg="Tethytimea">T.</tp:taxon-name-part> <tp:taxon-name-part taxon-name-part-type="species" reg="tylota">tylota</tp:taxon-name-part></tp:taxon-name></italic> (arrow).</p></caption><graphic xmlns:xlink="http://www.w3.org/1999/xlink" xlink:href="zookeys-680-105-g004.jpg" position="float" orientation="portrait" xlink:type="simple" id="oo_140878.jpg"/></fig></tp:treatment-sec><tp:treatment-sec sec-type="etymology" id="SECID0ETGGK"><title>Etymology.</title><p>The name refers to the association with <italic><tp:taxon-name><tp:taxon-name-part taxon-name-part-type="genus" reg="Tethytimea">Tethytimea</tp:taxon-name-part> <tp:taxon-name-part taxon-name-part-type="species" reg="tylota">tylota</tp:taxon-name-part></tp:taxon-name></italic>.</p></tp:treatment-sec><tp:treatment-sec sec-type="remarks" id="SECID0EEHGK"><title>Remarks.</title><p>
                      <italic><tp:taxon-name><tp:taxon-name-part taxon-name-part-type="genus" reg="Stelletta">Stelletta</tp:taxon-name-part> <tp:taxon-name-part taxon-name-part-type="species" reg="tethytimeata">tethytimeata</tp:taxon-name-part></tp:taxon-name></italic> sp. n. is characterised by one type of triaenes and by a single category of oxeas. Out of the 146 species of <italic><tp:taxon-name><tp:taxon-name-part taxon-name-part-type="genus" reg="Stelletta">Stelletta</tp:taxon-name-part></tp:taxon-name></italic>, distributed in all the oceans (<xref ref-type="bibr" rid="B47">van Soest et al. 2016</xref>), 49 are from the tropical Indo-Pacific area (<xref ref-type="bibr" rid="B45">van Soest 1994</xref>). However, they all differ from the new species in colour, skeletal organisation and especially in the spicule features. They show different categories of megascleres (oxeas of different sizes, plagio-, orto- and dico-triaenes) and microscleres. In particular, 10 species of the tropical Indo-Pacific <italic><tp:taxon-name><tp:taxon-name-part taxon-name-part-type="genus" reg="Stelletta">Stelletta</tp:taxon-name-part></tp:taxon-name></italic> species present a single type of triaenes: <italic><tp:taxon-name><tp:taxon-name-part taxon-name-part-type="genus" reg="Stelletta">S.</tp:taxon-name-part> <tp:taxon-name-part taxon-name-part-type="species" reg="bocki">bocki</tp:taxon-name-part></tp:taxon-name></italic> Rao, 1941, <italic><tp:taxon-name><tp:taxon-name-part taxon-name-part-type="genus" reg="Stelletta">S.</tp:taxon-name-part> <tp:taxon-name-part taxon-name-part-type="species" reg="brevioxea">brevioxea</tp:taxon-name-part></tp:taxon-name></italic> (Pulitzer-Finali, 1993) and <italic><tp:taxon-name><tp:taxon-name-part taxon-name-part-type="genus" reg="Stelletta">S.</tp:taxon-name-part> <tp:taxon-name-part taxon-name-part-type="species" reg="cavernosa">cavernosa</tp:taxon-name-part></tp:taxon-name></italic> (Dendy, 1916) have ortotriaenes; <italic><tp:taxon-name><tp:taxon-name-part taxon-name-part-type="genus" reg="Stelletta">S.</tp:taxon-name-part> <tp:taxon-name-part taxon-name-part-type="species" reg="brevis">brevis</tp:taxon-name-part></tp:taxon-name></italic> Hentschel, 1909, <italic><tp:taxon-name><tp:taxon-name-part taxon-name-part-type="genus" reg="Stelletta">S.</tp:taxon-name-part> <tp:taxon-name-part taxon-name-part-type="species" reg="centroradiata">centroradiata</tp:taxon-name-part></tp:taxon-name></italic> Lévi and Lévi, 1983, <italic><tp:taxon-name><tp:taxon-name-part taxon-name-part-type="genus" reg="Stelletta">S.</tp:taxon-name-part> <tp:taxon-name-part taxon-name-part-type="species" reg="centrotyla">centrotyla</tp:taxon-name-part></tp:taxon-name></italic> Lendelfeld, 1907 and <italic><tp:taxon-name><tp:taxon-name-part taxon-name-part-type="genus" reg="Stelletta">S.</tp:taxon-name-part> <tp:taxon-name-part taxon-name-part-type="species" reg="herdmani">herdmani</tp:taxon-name-part></tp:taxon-name></italic> Dendy, 1905 have plagiotriaenes; <tp:taxon-name><tp:taxon-name-part taxon-name-part-type="genus" reg="Stelletta">S.</tp:taxon-name-part> <tp:taxon-name-part taxon-name-part-type="species" reg="herdmani">herdmani</tp:taxon-name-part> <tp:taxon-name-part taxon-name-part-type="infraspecific-rank">var.</tp:taxon-name-part> <tp:taxon-name-part taxon-name-part-type="variety" reg="robusta">robusta</tp:taxon-name-part></tp:taxon-name> Thomas, 1979 has protriaenes, whereas <italic><tp:taxon-name><tp:taxon-name-part taxon-name-part-type="genus" reg="Stelletta">S.</tp:taxon-name-part> <tp:taxon-name-part taxon-name-part-type="species" reg="hyperoxea">hyperoxea</tp:taxon-name-part></tp:taxon-name></italic> Lévi and Lévi, 1983, <italic><tp:taxon-name><tp:taxon-name-part taxon-name-part-type="genus" reg="Stelletta">S.</tp:taxon-name-part> <tp:taxon-name-part taxon-name-part-type="species" reg="vaceleti">vaceleti</tp:taxon-name-part></tp:taxon-name></italic> (Lévi and Lévi, 1983), <italic><tp:taxon-name><tp:taxon-name-part taxon-name-part-type="genus" reg="Stelletta">S.</tp:taxon-name-part> <tp:taxon-name-part taxon-name-part-type="species" reg="phialimorpha">phialimorpha</tp:taxon-name-part></tp:taxon-name></italic> Lévi, 1993 and <italic><tp:taxon-name><tp:taxon-name-part taxon-name-part-type="genus" reg="Stelletta">S.</tp:taxon-name-part> <tp:taxon-name-part taxon-name-part-type="species" reg="digitata">digitata</tp:taxon-name-part></tp:taxon-name></italic> (Pulitzer-Finali, 1993) have dicotriaenes. Actually, <italic><tp:taxon-name><tp:taxon-name-part taxon-name-part-type="genus" reg="Stelletta">Stelletta</tp:taxon-name-part> <tp:taxon-name-part taxon-name-part-type="species" reg="tethytimeata">tethytimeata</tp:taxon-name-part></tp:taxon-name></italic> sp. n. is the only species of the genus in this area possessing anatriaenes (peculiar for the characteristic clad bending) and a single category of oxeas. It is therefore justified, based on the five specimens in association with <italic><tp:taxon-name><tp:taxon-name-part taxon-name-part-type="genus" reg="Tethytimea">Tethytimea</tp:taxon-name-part> <tp:taxon-name-part taxon-name-part-type="species" reg="tylota">tylota</tp:taxon-name-part></tp:taxon-name></italic> encountered in this region, to erect a new species.</p></tp:treatment-sec><tp:treatment-sec sec-type="remarks" id="SECID0ELNGK"><title>Remarks on the association.</title><p>The associated specimens of <italic><tp:taxon-name><tp:taxon-name-part taxon-name-part-type="genus" reg="Tethytimea">T.</tp:taxon-name-part> <tp:taxon-name-part taxon-name-part-type="species" reg="tylota">tylota</tp:taxon-name-part></tp:taxon-name></italic> and <italic><tp:taxon-name><tp:taxon-name-part taxon-name-part-type="genus" reg="Stelletta">S.</tp:taxon-name-part> <tp:taxon-name-part taxon-name-part-type="species" reg="tethytimeata">tethytimeata</tp:taxon-name-part></tp:taxon-name></italic> are flat or cushion-shaped with big, rounded lobes and wide oscular structures (Figs <xref ref-type="fig" rid="F3">3A</xref>, <xref ref-type="fig" rid="F4">4A</xref>).</p><p>By superficial analysis, the two associated species could appear as a single large individual sponge. The external species (<italic><tp:taxon-name><tp:taxon-name-part taxon-name-part-type="genus" reg="Tethytimea">T.</tp:taxon-name-part> <tp:taxon-name-part taxon-name-part-type="species" reg="tylota">tylota</tp:taxon-name-part></tp:taxon-name></italic>) can be detached with difficulty from the internal one (<italic><tp:taxon-name><tp:taxon-name-part taxon-name-part-type="genus" reg="Stelletta">S.</tp:taxon-name-part> <tp:taxon-name-part taxon-name-part-type="species" reg="tethytimeata">tethytimeata</tp:taxon-name-part></tp:taxon-name></italic> sp. n.); the contact area may be observed in <abbrev xmlns:xlink="http://www.w3.org/1999/xlink" xlink:title="scanning electron microscopy" id="ABBRID0EHPGK" xlink:type="simple">SEM</abbrev> images (Fig. <xref ref-type="fig" rid="F3">3C</xref>) and by histological preparations where the presence of a thin collagen layer of separation between the two species is detectable (Fig. <xref ref-type="fig" rid="F4">4B, H</xref>). Histological preparations clearly show the presence of the cortex of <italic><tp:taxon-name><tp:taxon-name-part taxon-name-part-type="genus" reg="Stelletta">S.</tp:taxon-name-part> <tp:taxon-name-part taxon-name-part-type="species" reg="tethytimeata">tethytimeata</tp:taxon-name-part></tp:taxon-name></italic> sp. n. made by a collagen layer up to 700 µm thick (Fig. <xref ref-type="fig" rid="F4">4B, H</xref>). In the cortex, collencytes are clearly visible and pigmentary cells are numerous (Fig. <xref ref-type="fig" rid="F4">4H</xref>).</p><p>The two associated species are quite common in North Sulawesi, always in association, generally in dim-light conditions, at a maximum depth of 20 m.</p></tp:treatment-sec><tp:treatment-sec><!--Section generated to contain objects referenced in tp:taxon-treatment.--><fig id="F3" position="float" orientation="portrait"><label>Figure 3.</label><caption><p>
                          <italic><tp:taxon-name><tp:taxon-name-part taxon-name-part-type="genus" reg="Tethytimea">Tethytimea</tp:taxon-name-part> <tp:taxon-name-part taxon-name-part-type="species" reg="tylota">tylota</tp:taxon-name-part></tp:taxon-name></italic> (Hentschel, 1912) <bold>A</bold> specimen <italic>in situ</italic> (BU-562) <bold>B</bold> cross section showing bundles of big tylostyles (full arrow) and the microscleres (empty arrow) <bold>C</bold> <abbrev xmlns:xlink="http://www.w3.org/1999/xlink" xlink:title="scanning electron microscopy" id="ABBRID0EAVFK" xlink:type="simple">SEM</abbrev> image showing fans of small tylostyles (full arrow) and microscleres (empty arrow) of <italic><tp:taxon-name><tp:taxon-name-part taxon-name-part-type="genus" reg="Tethytimea">T.</tp:taxon-name-part> <tp:taxon-name-part taxon-name-part-type="species" reg="tylota">tylota</tp:taxon-name-part></tp:taxon-name></italic> (<bold>t</bold>), below the sponge <italic><tp:taxon-name><tp:taxon-name-part taxon-name-part-type="genus" reg="Stelletta">Stelletta</tp:taxon-name-part></tp:taxon-name></italic> sp. n. (<bold>s</bold>) involved in the association <bold>D</bold> small tylostyle <bold>E, F</bold> heads of tylostyles <bold>G–I</bold> oxyspherasters <bold>J, K</bold> tylasters <bold>L</bold> groups of microscleres.</p></caption><graphic xmlns:xlink="http://www.w3.org/1999/xlink" xlink:href="zookeys-680-105-g003.jpg" position="float" orientation="portrait" xlink:type="simple" id="oo_140877.jpg"/></fig></tp:treatment-sec><ref-list><ref id="B47"><mixed-citation xmlns:xlink="http://www.w3.org/1999/xlink" xlink:type="simple">
          <person-group><name name-style="western"><surname>van Soest</surname><given-names>RWM</given-names></name><name name-style="western"><surname>Boury-Esnault</surname><given-names>N</given-names></name><name name-style="western"><surname>Hooper</surname><given-names>JNA</given-names></name><name name-style="western"><surname>Rützler</surname><given-names>K</given-names></name><name name-style="western"><surname>de Voogd</surname><given-names>NJ</given-names></name><name name-style="western"><surname>Alvarez</surname><given-names>de Glasby B</given-names></name><name name-style="western"><surname>Hajdu</surname><given-names>E</given-names></name><name name-style="western"><surname>Pisera</surname><given-names>AB</given-names></name><name name-style="western"><surname>Manconi</surname><given-names>R</given-names></name><name name-style="western"><surname>Schoenberg</surname><given-names>C</given-names></name><name name-style="western"><surname>Janussen</surname><given-names>D</given-names></name><name name-style="western"><surname>Tabachnick</surname><given-names>KR</given-names></name><name name-style="western"><surname>Klautau</surname><given-names>M</given-names></name><name name-style="western"><surname>Picton</surname><given-names>B</given-names></name><name name-style="western"><surname>Kelly</surname><given-names>M</given-names></name><name name-style="western"><surname>Vacelet</surname><given-names>J</given-names></name><name name-style="western"><surname>Dohrmann</surname><given-names>M</given-names></name><name name-style="western"><surname>Díaz</surname><given-names>MC</given-names></name><name name-style="western"><surname>Cárdenas</surname><given-names>P</given-names></name></person-group> (<year>2016</year>) World <tp:taxon-name><tp:taxon-name-part taxon-name-part-type="phylum">Porifera</tp:taxon-name-part></tp:taxon-name> database. <ext-link xlink:type="simple" ext-link-type="uri" xlink:href="http://www.marinespecies.org/porifera">http://www.marinespecies.org/porifera</ext-link> [accessed on 14 Nov 2016]</mixed-citation></ref><ref id="B45"><mixed-citation xmlns:xlink="http://www.w3.org/1999/xlink" xlink:type="simple">
          <person-group><name name-style="western"><surname>van Soest</surname><given-names>RWM</given-names></name></person-group> (<year>1994</year>) <article-title>Demosponge distribution patterns</article-title>. In: van Soest RWM, van Kempen TMG, Braekman JC (<role>Eds</role>) <source>Sponges in Time and Space</source>, <publisher-name>Balkema</publisher-name>, <publisher-loc>Rotterdam</publisher-loc>, <fpage>213</fpage>–<lpage>223</lpage>.</mixed-citation></ref></ref-list></tp:taxon-treatment>
