# Supplementary material for: Demosponge diversity from North Sulawesi, with the description of six new species
Source: Zookeys. 2017 Jun 20;(680):105–50. doi: 10.3897/zookeys.680.12135 (PMC5523382; doi:10.3897/zookeys.680.12135)
Supplement: XML Treatment for Rhabdastrella distincta [file zookeys.680.12135-treatment4.xml]

<!DOCTYPE tp:taxon-treatment
  PUBLIC "-//TaxonX//DTD Taxonomic Treatment Publishing DTD v0 20100105//EN" "tax-treatment-NSO.dtd">
<tp:taxon-treatment xmlns:tp="http://www.plazi.org/taxpub"><tp:treatment-meta><kwd-group><label>Taxon classification</label><kwd><named-content xmlns:xlink="http://www.w3.org/1999/xlink" content-type="kingdom">Animalia</named-content></kwd><kwd><named-content xmlns:xlink="http://www.w3.org/1999/xlink" content-type="order">Tetractinellida</named-content></kwd><kwd><named-content xmlns:xlink="http://www.w3.org/1999/xlink" content-type="family">Ancorinidae</named-content></kwd></kwd-group><mixed-citation publication-type="journal"><person-group><name><surname>Calcinai</surname><given-names>Barbara</given-names></name><name><surname>Bastari</surname><given-names>Azzurra</given-names></name><name><surname>Bavestrello</surname><given-names>Giorgio</given-names></name><name><surname>Bertolino</surname><given-names>Marco</given-names></name><name><surname>Horcajadas</surname><given-names>Santiago Bueno</given-names></name><name><surname>Pansini</surname><given-names>Maurizio</given-names></name><name><surname>Makapedua</surname><given-names>Daisy M.</given-names></name><name><surname>Cerrano</surname><given-names>Carlo</given-names></name></person-group><article-title>Demosponge diversity from North Sulawesi, with the description of six new species</article-title><source>Zookeys</source><day>20</day><month>6</month><year>2017</year><volume>2017</volume><issue>680</issue><fpage>105</fpage><lpage>150</lpage><pub-id pub-id-type="doi">10.3897/zookeys.680.12135</pub-id></mixed-citation></tp:treatment-meta><tp:nomenclature><tp:taxon-name>
                      <tp:taxon-name-part taxon-name-part-type="genus" reg="Rhabdastrella">Rhabdastrella</tp:taxon-name-part>
                      <tp:taxon-name-part taxon-name-part-type="species" reg="distincta">distincta</tp:taxon-name-part>
                    </tp:taxon-name><tp:taxon-authority>(Thiele, 1900)</tp:taxon-authority><xref ref-type="fig" rid="F5">Figure 5</xref><!--PageBreak--><tp:nomenclature-citation-list><tp:nomenclature-citation><tp:taxon-name>
                          <tp:taxon-name-part taxon-name-part-type="genus" reg="Coppatias">Coppatias</tp:taxon-name-part> <tp:taxon-name-part taxon-name-part-type="species" reg="distinctus">distinctus</tp:taxon-name-part></tp:taxon-name><comment>Thiele, 1900: 56.</comment></tp:nomenclature-citation></tp:nomenclature-citation-list></tp:nomenclature><tp:treatment-sec sec-type="material" id="SECID0EJSGK"><title>Material examined.</title><p>BU-560, 26/06/2004, Bualo (Bunaken Island), unknown depth. BU-575, 27/06/2004, Alung Bauna (Bunaken Island), 27 m depth.</p></tp:treatment-sec><tp:treatment-sec sec-type="description" id="SECID0EOSGK"><title>Description.</title><p>The sponge has a massive and irregular shape, a large size, up to 50 cm in diameter, and was exclusively found partially covered by <tp:taxon-name><tp:taxon-name-part taxon-name-part-type="genus" reg="Amphimedon">Amphimedon</tp:taxon-name-part> <tp:taxon-name-part taxon-name-part-type="uncertainty-rank">cf.</tp:taxon-name-part> <tp:taxon-name-part taxon-name-part-type="species" reg="sulcata">sulcata</tp:taxon-name-part></tp:taxon-name> (see below). In the part not covered by the epibiotic sponge, <italic><tp:taxon-name><tp:taxon-name-part taxon-name-part-type="genus" reg="Rhabdastrella">R.</tp:taxon-name-part> <tp:taxon-name-part taxon-name-part-type="species" reg="distincta">distincta</tp:taxon-name-part></tp:taxon-name></italic> is yellow-lemon (Fig. <xref ref-type="fig" rid="F5">5A</xref>), or dark green (Fig. <xref ref-type="fig" rid="F5">5B</xref>), turning black when cut or preserved. Wide oscular areas are often evident (Fig. <xref ref-type="fig" rid="F5">5A, B</xref>).</p><p>
                      <bold>Skeleton.</bold> Spherasters are located in the outer part of the sponge, but do not form a real cortex (Fig. <xref ref-type="fig" rid="F5">5C, D</xref>). The choanosomal skeleton consists of scattered oxeas which tend to form radial tracts towards the peripheral part (Fig. <xref ref-type="fig" rid="F5">5C</xref>). Oxyasters and oxyspheraster are dispersed in the choanosome.</p><p>
                      <bold>Spicules.</bold> Megascleres are fusiform oxeas (Fig. <xref ref-type="fig" rid="F5">5E</xref>) with rather sharp tips, 720 - (832.5 ± 65.7) - 990 × 10 - (13.3 ± 2.9) - 20 µm. Microscleres are spherasters of variable size, 12.5 - (29.5 ± 6.4) - 35 µm in diameter (Fig. <xref ref-type="fig" rid="F5">5F</xref>), with a large centre and thick rays with sharp or bifurcated tips; oxyasters (Fig. <xref ref-type="fig" rid="F5">5G</xref>) with small centre and thin rays, 35 - (49 ± 8.1) - 65 µm in diameter; oxyspherasters with well-developed centre (Fig. <xref ref-type="fig" rid="F5">5H</xref>), 10 - (15.1 ± 2.6) - 20 µm.</p><fig id="F5" position="float" orientation="portrait"><label>Figure 5.</label><caption><p>
                          <italic><tp:taxon-name><tp:taxon-name-part taxon-name-part-type="genus" reg="Rhabdastrella">Rhabdastrella</tp:taxon-name-part> <tp:taxon-name-part taxon-name-part-type="species" reg="distincta">distincta</tp:taxon-name-part></tp:taxon-name></italic> (Thiele, 1903) <bold>A, B</bold> specimens <italic>in situ</italic> (<bold>r</bold>), partially covered by the epibiotic sponge <tp:taxon-name><tp:taxon-name-part taxon-name-part-type="genus" reg="Amphimedon">Amphimedon</tp:taxon-name-part> <tp:taxon-name-part taxon-name-part-type="uncertainty-rank">cf.</tp:taxon-name-part> <tp:taxon-name-part taxon-name-part-type="species" reg="sulcata">sulcata</tp:taxon-name-part></tp:taxon-name> Fromont, 1993 (<bold>a</bold>) specimen of Figure <xref ref-type="fig" rid="F5">5A</xref> is BU-575, that of Figure <xref ref-type="fig" rid="F5">5B</xref> is BU-560 <bold>C</bold> <abbrev xmlns:xlink="http://www.w3.org/1999/xlink" xlink:title="scanning electron microscopy" id="ABBRID0EKWGK" xlink:type="simple">SEM</abbrev> image of a cross section of <italic><tp:taxon-name><tp:taxon-name-part taxon-name-part-type="genus" reg="Rhabdastrella">R.</tp:taxon-name-part> <tp:taxon-name-part taxon-name-part-type="species" reg="distincta">distincta</tp:taxon-name-part></tp:taxon-name></italic> (<bold>r</bold>) showing the radial tracts of oxeas in proximity of the external part, <bold>a</bold> indicates the epibiotic sponge <tp:taxon-name><tp:taxon-name-part taxon-name-part-type="genus" reg="Amphimedon">A.</tp:taxon-name-part> <tp:taxon-name-part taxon-name-part-type="uncertainty-rank">cf.</tp:taxon-name-part> <tp:taxon-name-part taxon-name-part-type="species" reg="sulcata">sulcata</tp:taxon-name-part></tp:taxon-name> <bold>D</bold> histological preparation of <italic><tp:taxon-name><tp:taxon-name-part taxon-name-part-type="genus" reg="Rhabdastrella">R.</tp:taxon-name-part> <tp:taxon-name-part taxon-name-part-type="species" reg="distincta">distincta</tp:taxon-name-part></tp:taxon-name></italic> (<bold>r</bold>) and <tp:taxon-name><tp:taxon-name-part taxon-name-part-type="genus" reg="Amphimedon">A.</tp:taxon-name-part> <tp:taxon-name-part taxon-name-part-type="uncertainty-rank">cf.</tp:taxon-name-part> <tp:taxon-name-part taxon-name-part-type="species" reg="sulcata">sulcata</tp:taxon-name-part></tp:taxon-name> (<bold>a</bold>) showing spherasters (black arrow) in the peripheral part, and oxeas of <italic><tp:taxon-name><tp:taxon-name-part taxon-name-part-type="genus" reg="Rhabdastrella">R.</tp:taxon-name-part> <tp:taxon-name-part taxon-name-part-type="species" reg="distincta">distincta</tp:taxon-name-part></tp:taxon-name></italic> (white arrow) penetrating the tissues of <tp:taxon-name><tp:taxon-name-part taxon-name-part-type="genus" reg="Amphimedon">A.</tp:taxon-name-part> <tp:taxon-name-part taxon-name-part-type="uncertainty-rank">cf.</tp:taxon-name-part> <tp:taxon-name-part taxon-name-part-type="species" reg="sulcata">sulcata</tp:taxon-name-part></tp:taxon-name> <bold>E</bold> oxea <bold>F</bold> spheraster <bold>G</bold> oxyaster <bold>H</bold> oxyspheraster.</p></caption><graphic xmlns:xlink="http://www.w3.org/1999/xlink" xlink:href="zookeys-680-105-g005.jpg" position="float" orientation="portrait" xlink:type="simple" id="oo_140879.jpg"/></fig></tp:treatment-sec><tp:treatment-sec sec-type="remarks" id="SECID0ENZGK"><title>Remarks.</title><p>The Indonesian specimens fit with the description of <italic><tp:taxon-name><tp:taxon-name-part taxon-name-part-type="genus" reg="Rhabdastrella">R.</tp:taxon-name-part> <tp:taxon-name-part taxon-name-part-type="species" reg="distincta">distincta</tp:taxon-name-part></tp:taxon-name></italic> in having the same skeletal organisation (characterised by oxeas scattered in the inner part of the sponge and radially arranged close to the surface), absence of triaenes, spherasters in the peripheral part, oxyasters and oxyspheraster scattered in the choanosome. Spicule sizes are comparable to those of the type species that are fusiform oxeas of 850 × 25 µm, spherasters up to 40 µm, oxyasters up to 80 µm and oxyspherasters of 15 µm (see <xref ref-type="bibr" rid="B52">Uriz 2002</xref>). The principal difference with Thiele’s original description is <!--PageBreak-->that smooth microscleres were not observed and a real cortex is not detectable in the studied specimens.</p><p>This is the first record of the species since the original description of <xref ref-type="bibr" rid="B49">Thiele (1900)</xref> based on two specimens from Ternate, Indonesia.</p></tp:treatment-sec><tp:treatment-sec sec-type="remarks" id="SECID0EK1GK"><title>Remarks on the association.</title><p>See below.</p></tp:treatment-sec><ref-list><ref id="B52"><mixed-citation xmlns:xlink="http://www.w3.org/1999/xlink" xlink:type="simple">
          <person-group><name name-style="western"><surname>Uriz</surname><given-names>MJ</given-names></name></person-group> (<year>2002</year>) <article-title>Family <tp:taxon-name><tp:taxon-name-part taxon-name-part-type="family">Ancorinidae</tp:taxon-name-part></tp:taxon-name> Schmidt, 1870.</article-title> In: <person-group><name name-style="western"><surname>Hooper</surname><given-names>JNA</given-names></name><name name-style="western"><surname>van Soest</surname><given-names>RW M</given-names></name></person-group> (<role>Eds</role>) <issue-title>Systema Porifera.</issue-title> <source>A guide to the classification of sponges. 1. Kluwer Academic/Plenum Publishers, New York, Boston, Dordrecht, London, Moscow</source>, <fpage>108</fpage>–<lpage>126</lpage>. <ext-link xlink:type="simple" ext-link-type="doi" xlink:href="10.1007/978-1-4615-0747-5_12">https://doi.org/10.1007/978-1-4615-0747-5_12</ext-link></mixed-citation></ref><ref id="B49"><mixed-citation xmlns:xlink="http://www.w3.org/1999/xlink" xlink:type="simple">
          <person-group><name name-style="western"><surname>Thiele</surname><given-names>J</given-names></name></person-group> (<year>1900</year>) <article-title>Kieselschwämme von Ternate. I. Abhandlungen herausgegeben von der Senckenbergischen naturforschenden Gesellschaft.</article-title> <source>Frankfurt</source> <volume>25</volume>: <fpage>19</fpage>–<lpage>80</lpage>.</mixed-citation></ref></ref-list></tp:taxon-treatment>
