# Supplementary material for: Demosponge diversity from North Sulawesi, with the description of six new species
Source: Zookeys. 2017 Jun 20;(680):105–50. doi: 10.3897/zookeys.680.12135 (PMC5523382; doi:10.3897/zookeys.680.12135)
Supplement: XML Treatment for Amphimedon cf. sulcata [file zookeys.680.12135-treatment5.xml]

<!DOCTYPE tp:taxon-treatment
  PUBLIC "-//TaxonX//DTD Taxonomic Treatment Publishing DTD v0 20100105//EN" "tax-treatment-NSO.dtd">
<tp:taxon-treatment xmlns:tp="http://www.plazi.org/taxpub"><tp:treatment-meta><kwd-group><label>Taxon classification</label><kwd><named-content xmlns:xlink="http://www.w3.org/1999/xlink" content-type="kingdom">Animalia</named-content></kwd><kwd><named-content xmlns:xlink="http://www.w3.org/1999/xlink" content-type="order">Haplosclerida</named-content></kwd><kwd><named-content xmlns:xlink="http://www.w3.org/1999/xlink" content-type="family">Niphatidae</named-content></kwd></kwd-group><mixed-citation publication-type="journal"><person-group><name><surname>Calcinai</surname><given-names>Barbara</given-names></name><name><surname>Bastari</surname><given-names>Azzurra</given-names></name><name><surname>Bavestrello</surname><given-names>Giorgio</given-names></name><name><surname>Bertolino</surname><given-names>Marco</given-names></name><name><surname>Horcajadas</surname><given-names>Santiago Bueno</given-names></name><name><surname>Pansini</surname><given-names>Maurizio</given-names></name><name><surname>Makapedua</surname><given-names>Daisy M.</given-names></name><name><surname>Cerrano</surname><given-names>Carlo</given-names></name></person-group><article-title>Demosponge diversity from North Sulawesi, with the description of six new species</article-title><source>Zookeys</source><day>20</day><month>6</month><year>2017</year><volume>2017</volume><issue>680</issue><fpage>105</fpage><lpage>150</lpage><pub-id pub-id-type="doi">10.3897/zookeys.680.12135</pub-id></mixed-citation></tp:treatment-meta><tp:nomenclature><tp:taxon-name>
                      <tp:taxon-name-part taxon-name-part-type="genus" reg="Amphimedon">Amphimedon</tp:taxon-name-part>
                      <tp:taxon-name-part taxon-name-part-type="uncertainty-rank">cf.</tp:taxon-name-part>
                      <tp:taxon-name-part taxon-name-part-type="species" reg="sulcata">sulcata</tp:taxon-name-part>
                    </tp:taxon-name><tp:taxon-authority>Fromont, 1993</tp:taxon-authority><xref ref-type="fig" rid="F6">Figure 6</xref></tp:nomenclature><tp:treatment-sec sec-type="material" id="SECID0EZ3GK"><title>Material examined.</title><p>BU-560, 26/06/2004, Bualo (Bunaken Island), unknown depth. BU-575, 27/06/2004, Alung Bauna (Bunaken Island), 27 m depth.</p></tp:treatment-sec><tp:treatment-sec sec-type="description" id="SECID0E53GK"><title>Description.</title><p>The sponge is flat, with a roundish contour, about 1 cm thick, without visible oscules. It is completely free of epibiotic organisms. Colour <italic>in situ</italic> may be greyish-white (Figs <xref ref-type="fig" rid="F5">5A</xref>, <xref ref-type="fig" rid="F6">6A</xref>) or pale cerulean (Figs <xref ref-type="fig" rid="F5">5B</xref>, <xref ref-type="fig" rid="F6">6B</xref>), off-white to greyish in the preserved state. The sponge shows ridges and grooves, covered by a very thin membrane, that give a typical convoluted or brain-like aspect to its surface (Fig. <xref ref-type="fig" rid="F6">6B</xref>).</p><p>
                      <bold>Skeleton</bold>. The ectosomal skeleton is a reticulation of pauci-spicular tracts (3-4 spicules) (Fig. <xref ref-type="fig" rid="F6">6C</xref>) organised in quite regular triangular meshes with scarce spongin at the nodes. The choanosomal skeleton (Fig. <xref ref-type="fig" rid="F6">6D</xref>) is formed by a reticulation of multi-spicular tracts and round meshes of approximately 60 µm in diameter, with abundant scattered spicules. The spicule tract extremities barely protrude from the sponge surface, causing micro-hispidation.</p><p>
                      <bold>Spicules.</bold> Megascleres are straight or slightly curved oxeas with sharp tips; they measure 125 - (188.9 ± 33.5) - 247.5 × 2 - (5.2 ± 3.4) - 12.5 µm (Fig. <xref ref-type="fig" rid="F6">6E</xref>); numerous thin oxeas are present (Fig. <xref ref-type="fig" rid="F6">6F</xref>); microscleres are very thin, C-shaped, sigmas 10 - (12.9 ± 1.5) - 15 × ≤ 1µm (Fig. <xref ref-type="fig" rid="F6">6G</xref>).</p><fig id="F6" position="float" orientation="portrait"><label>Figure 6.</label><caption><p>
                          <tp:taxon-name><tp:taxon-name-part taxon-name-part-type="genus" reg="Amphimedon">Amphimedon</tp:taxon-name-part> <tp:taxon-name-part taxon-name-part-type="uncertainty-rank">cf.</tp:taxon-name-part> <tp:taxon-name-part taxon-name-part-type="species" reg="sulcata">sulcata</tp:taxon-name-part></tp:taxon-name> Fromont, 1993 <bold>A, B</bold> specimens <italic>in situ</italic> (<bold>a</bold>), partially covering the associated sponge <italic><tp:taxon-name><tp:taxon-name-part taxon-name-part-type="genus" reg="Rhabdstrella">Rhabdstrella</tp:taxon-name-part> <tp:taxon-name-part taxon-name-part-type="species" reg="distincta">distincta</tp:taxon-name-part></tp:taxon-name></italic> (<bold>r</bold>), specimen BU-560a1 in Figure <xref ref-type="fig" rid="F6">6A</xref>, BU-560 in Figure <xref ref-type="fig" rid="F6">6B</xref> <bold>C</bold> <abbrev xmlns:xlink="http://www.w3.org/1999/xlink" xlink:title="scanning electron microscopy" id="ABBRID0EIAHK" xlink:type="simple">SEM</abbrev> image of the ectosome <bold>D</bold> <abbrev xmlns:xlink="http://www.w3.org/1999/xlink" xlink:title="scanning electron microscopy" id="ABBRID0EOAHK" xlink:type="simple">SEM</abbrev> image of the choanosome <bold>E</bold> oxea <bold>F</bold> thin oxea <bold>G</bold> sigma.</p></caption><graphic xmlns:xlink="http://www.w3.org/1999/xlink" xlink:href="zookeys-680-105-g006.jpg" position="float" orientation="portrait" xlink:type="simple" id="oo_140880.jpg"/></fig></tp:treatment-sec><tp:treatment-sec sec-type="remarks" id="SECID0E4AHK"><title>Remarks.</title><p>The sponge here described has a skeleton organisation fitting with the diagnosis of the genus <italic><tp:taxon-name><tp:taxon-name-part taxon-name-part-type="genus" reg="Amphimedon">Amphimedon</tp:taxon-name-part></tp:taxon-name></italic> that is characterised by an ectosomal skeleton of tangential fibres forming meshes, covered by a thin membrane and by a choanosomal skeleton formed by a plumose, irregular reticulation of multispicular tracts (Desqueyroux-Fáundez and Valentine 2002).</p><p>Our specimens are similar to <italic><tp:taxon-name><tp:taxon-name-part taxon-name-part-type="genus" reg="Amphimedon">A.</tp:taxon-name-part> <tp:taxon-name-part taxon-name-part-type="species" reg="sulcata">sulcata</tp:taxon-name-part></tp:taxon-name></italic>, especially for the very characteristic surface: “meandering parallel ridges, interspersed with spaces, give a convolute or brain-like appearance to the surface” (<xref ref-type="bibr" rid="B24">Fromont 1993</xref>), for the thin membrane covering the ridges and the absence of abundant spongin.</p><p>Among the Indo-Pacific species of <italic><tp:taxon-name><tp:taxon-name-part taxon-name-part-type="genus" reg="Amphimedon">Amphimedon</tp:taxon-name-part></tp:taxon-name></italic>, only <italic><tp:taxon-name><tp:taxon-name-part taxon-name-part-type="genus" reg="Amphimedon">A.</tp:taxon-name-part> <tp:taxon-name-part taxon-name-part-type="species" reg="sulcata">sulcata</tp:taxon-name-part></tp:taxon-name></italic> has sigmas similar in size (13 - (15.9) - 16.9 µm) to our specimens, but its oxeas (122 - (139) - 153 × 3 - (4.5) - 5.3 µm) are smaller than those we observed. Another difference is in the colour: “mauve alive, cream or fawn in alcohol” in <italic><tp:taxon-name><tp:taxon-name-part taxon-name-part-type="genus" reg="Amphimedon">A.</tp:taxon-name-part> <tp:taxon-name-part taxon-name-part-type="species" reg="sulcata">sulcata</tp:taxon-name-part></tp:taxon-name></italic> (Fromont, 1993).</p></tp:treatment-sec><tp:treatment-sec sec-type="remarks" id="SECID0E1CHK"><title>Remarks on the association.</title><p>
                      <tp:taxon-name><tp:taxon-name-part taxon-name-part-type="genus" reg="Amphimedon">Amphimedon</tp:taxon-name-part> <tp:taxon-name-part taxon-name-part-type="uncertainty-rank">cf.</tp:taxon-name-part> <tp:taxon-name-part taxon-name-part-type="species" reg="sulcata">sulcata</tp:taxon-name-part></tp:taxon-name> is not tightly attached to <italic><tp:taxon-name><tp:taxon-name-part taxon-name-part-type="genus" reg="Rhabdastrella">Rhabdastrella</tp:taxon-name-part> <tp:taxon-name-part taxon-name-part-type="species" reg="distincta">distincta</tp:taxon-name-part></tp:taxon-name></italic>, and the two sponges can be separated rather easily. Frequently, wide areas of <italic><tp:taxon-name><tp:taxon-name-part taxon-name-part-type="genus" reg="Rhabdastrella">R.</tp:taxon-name-part> <tp:taxon-name-part taxon-name-part-type="species" reg="distincta">distincta</tp:taxon-name-part></tp:taxon-name></italic> are not covered by the outer sponge (Figs <xref ref-type="fig" rid="F5">5A, B</xref>, <xref ref-type="fig" rid="F6">6A, B</xref>), and exhalant and probably also inhalant parts of <italic><tp:taxon-name><tp:taxon-name-part taxon-name-part-type="genus" reg="Rhabdastrella">R.</tp:taxon-name-part> <tp:taxon-name-part taxon-name-part-type="species" reg="distincta">distincta</tp:taxon-name-part></tp:taxon-name></italic> are in these portions, free from the epibiont.</p><p>In the boundary between the two sponges, a thin collagenous layer is present. Both in the histological preparations and in <abbrev xmlns:xlink="http://www.w3.org/1999/xlink" xlink:title="scanning electron microscopy" id="ABBRID0EYEHK" xlink:type="simple">SEM</abbrev> images, the oxeas of <italic><tp:taxon-name><tp:taxon-name-part taxon-name-part-type="genus" reg="Rhabdastrella">R.</tp:taxon-name-part> <tp:taxon-name-part taxon-name-part-type="species" reg="distincta">distincta</tp:taxon-name-part></tp:taxon-name></italic> are clearly visible, protruding out of the surface and penetrating inside the tissues of the external sponge (Fig. <xref ref-type="fig" rid="F5">5C, D</xref>), as it is usual in similar associations (<xref ref-type="bibr" rid="B1">Ávila et al. 2007</xref>). This association was frequently observed in North Sulawesi, usually below a depth of 30 m.</p><!--PageBreak--></tp:treatment-sec><tp:treatment-sec><!--Section generated to contain objects referenced in tp:taxon-treatment.--><fig id="F5" position="float" orientation="portrait"><label>Figure 5.</label><caption><p>
                          <italic><tp:taxon-name><tp:taxon-name-part taxon-name-part-type="genus" reg="Rhabdastrella">Rhabdastrella</tp:taxon-name-part> <tp:taxon-name-part taxon-name-part-type="species" reg="distincta">distincta</tp:taxon-name-part></tp:taxon-name></italic> (Thiele, 1903) <bold>A, B</bold> specimens <italic>in situ</italic> (<bold>r</bold>), partially covered by the epibiotic sponge <tp:taxon-name><tp:taxon-name-part taxon-name-part-type="genus" reg="Amphimedon">Amphimedon</tp:taxon-name-part> <tp:taxon-name-part taxon-name-part-type="uncertainty-rank">cf.</tp:taxon-name-part> <tp:taxon-name-part taxon-name-part-type="species" reg="sulcata">sulcata</tp:taxon-name-part></tp:taxon-name> Fromont, 1993 (<bold>a</bold>) specimen of Figure <xref ref-type="fig" rid="F5">5A</xref> is BU-575, that of Figure <xref ref-type="fig" rid="F5">5B</xref> is BU-560 <bold>C</bold> <abbrev xmlns:xlink="http://www.w3.org/1999/xlink" xlink:title="scanning electron microscopy" id="ABBRID0EKWGK" xlink:type="simple">SEM</abbrev> image of a cross section of <italic><tp:taxon-name><tp:taxon-name-part taxon-name-part-type="genus" reg="Rhabdastrella">R.</tp:taxon-name-part> <tp:taxon-name-part taxon-name-part-type="species" reg="distincta">distincta</tp:taxon-name-part></tp:taxon-name></italic> (<bold>r</bold>) showing the radial tracts of oxeas in proximity of the external part, <bold>a</bold> indicates the epibiotic sponge <tp:taxon-name><tp:taxon-name-part taxon-name-part-type="genus" reg="Amphimedon">A.</tp:taxon-name-part> <tp:taxon-name-part taxon-name-part-type="uncertainty-rank">cf.</tp:taxon-name-part> <tp:taxon-name-part taxon-name-part-type="species" reg="sulcata">sulcata</tp:taxon-name-part></tp:taxon-name> <bold>D</bold> histological preparation of <italic><tp:taxon-name><tp:taxon-name-part taxon-name-part-type="genus" reg="Rhabdastrella">R.</tp:taxon-name-part> <tp:taxon-name-part taxon-name-part-type="species" reg="distincta">distincta</tp:taxon-name-part></tp:taxon-name></italic> (<bold>r</bold>) and <tp:taxon-name><tp:taxon-name-part taxon-name-part-type="genus" reg="Amphimedon">A.</tp:taxon-name-part> <tp:taxon-name-part taxon-name-part-type="uncertainty-rank">cf.</tp:taxon-name-part> <tp:taxon-name-part taxon-name-part-type="species" reg="sulcata">sulcata</tp:taxon-name-part></tp:taxon-name> (<bold>a</bold>) showing spherasters (black arrow) in the peripheral part, and oxeas of <italic><tp:taxon-name><tp:taxon-name-part taxon-name-part-type="genus" reg="Rhabdastrella">R.</tp:taxon-name-part> <tp:taxon-name-part taxon-name-part-type="species" reg="distincta">distincta</tp:taxon-name-part></tp:taxon-name></italic> (white arrow) penetrating the tissues of <tp:taxon-name><tp:taxon-name-part taxon-name-part-type="genus" reg="Amphimedon">A.</tp:taxon-name-part> <tp:taxon-name-part taxon-name-part-type="uncertainty-rank">cf.</tp:taxon-name-part> <tp:taxon-name-part taxon-name-part-type="species" reg="sulcata">sulcata</tp:taxon-name-part></tp:taxon-name> <bold>E</bold> oxea <bold>F</bold> spheraster <bold>G</bold> oxyaster <bold>H</bold> oxyspheraster.</p></caption><graphic xmlns:xlink="http://www.w3.org/1999/xlink" xlink:href="zookeys-680-105-g005.jpg" position="float" orientation="portrait" xlink:type="simple" id="oo_140879.jpg"/></fig></tp:treatment-sec><ref-list><ref id="B24"><mixed-citation xmlns:xlink="http://www.w3.org/1999/xlink" xlink:type="simple">
          <person-group><name name-style="western"><surname>Fromont</surname><given-names>J</given-names></name></person-group> (<year>1993</year>) <article-title>Descriptions of species of the <tp:taxon-name><tp:taxon-name-part taxon-name-part-type="order">Haplosclerida</tp:taxon-name-part></tp:taxon-name> (<tp:taxon-name><tp:taxon-name-part taxon-name-part-type="phylum">Porifera</tp:taxon-name-part></tp:taxon-name>: <tp:taxon-name><tp:taxon-name-part taxon-name-part-type="class">Demospongiae</tp:taxon-name-part></tp:taxon-name>) occurring in tropical waters of the Great Barrier Reef.</article-title> <source>The Beagle, Records of the Northern Territory Museum of Arts and Sciences</source> <volume>10</volume>(<issue>1</issue>): <fpage>7</fpage>–<lpage>40</lpage>.</mixed-citation></ref><ref id="B1"><mixed-citation xmlns:xlink="http://www.w3.org/1999/xlink" xlink:type="simple">
          <person-group><name name-style="western"><surname>Ávila</surname><given-names>E</given-names></name><name name-style="western"><surname>Carballo</surname><given-names>JL</given-names></name><name name-style="western"><surname>Cruz-Barraza</surname><given-names>JA</given-names></name></person-group> (<year>2007</year>) <article-title>Symbiotic relationships between sponges and other organisms from the Sea of Cortes (Mexican Pacific coast): same problems, same solutions</article-title>. <source><tp:taxon-name><tp:taxon-name-part taxon-name-part-type="phylum">Porifera</tp:taxon-name-part></tp:taxon-name> Research: Biodiversity, Innovation and Sustainability</source>, <fpage>147</fpage>–<lpage>156</lpage>.</mixed-citation></ref></ref-list></tp:taxon-treatment>
