# Supplementary material for: Demosponge diversity from North Sulawesi, with the description of six new species
Source: Zookeys. 2017 Jun 20;(680):105–50. doi: 10.3897/zookeys.680.12135 (PMC5523382; doi:10.3897/zookeys.680.12135)
Supplement: XML Treatment for Amphimedon anastomosa [file zookeys.680.12135-treatment6.xml]

<!DOCTYPE tp:taxon-treatment
  PUBLIC "-//TaxonX//DTD Taxonomic Treatment Publishing DTD v0 20100105//EN" "tax-treatment-NSO.dtd">
<tp:taxon-treatment xmlns:tp="http://www.plazi.org/taxpub"><tp:treatment-meta><kwd-group><label>Taxon classification</label><kwd><named-content xmlns:xlink="http://www.w3.org/1999/xlink" content-type="kingdom">Animalia</named-content></kwd><kwd><named-content xmlns:xlink="http://www.w3.org/1999/xlink" content-type="order">Haplosclerida</named-content></kwd><kwd><named-content xmlns:xlink="http://www.w3.org/1999/xlink" content-type="family">Niphatidae</named-content></kwd></kwd-group><mixed-citation publication-type="journal"><person-group><name><surname>Calcinai</surname><given-names>Barbara</given-names></name><name><surname>Bastari</surname><given-names>Azzurra</given-names></name><name><surname>Bavestrello</surname><given-names>Giorgio</given-names></name><name><surname>Bertolino</surname><given-names>Marco</given-names></name><name><surname>Horcajadas</surname><given-names>Santiago Bueno</given-names></name><name><surname>Pansini</surname><given-names>Maurizio</given-names></name><name><surname>Makapedua</surname><given-names>Daisy M.</given-names></name><name><surname>Cerrano</surname><given-names>Carlo</given-names></name></person-group><article-title>Demosponge diversity from North Sulawesi, with the description of six new species</article-title><source>Zookeys</source><day>20</day><month>6</month><year>2017</year><volume>2017</volume><issue>680</issue><fpage>105</fpage><lpage>150</lpage><pub-id pub-id-type="doi">10.3897/zookeys.680.12135</pub-id></mixed-citation></tp:treatment-meta><tp:nomenclature><tp:taxon-name>
                      <tp:taxon-name-part taxon-name-part-type="genus" reg="Amphimedon">Amphimedon</tp:taxon-name-part>
                      <tp:taxon-name-part taxon-name-part-type="species" reg="anastomosa">anastomosa</tp:taxon-name-part>
                      <object-id xmlns:xlink="http://www.w3.org/1999/xlink" content-type="zoobank" xlink:type="simple">http://zoobank.org/768365CA-8FBA-4660-A3B9-90E76B42A940</object-id>
                    </tp:taxon-name><tp:taxon-authority>Calcinai, Bastari, Bertolino &amp; Pansini</tp:taxon-authority><tp:taxon-status xmlns:xlink="http://www.w3.org/1999/xlink" xlink:type="simple">sp. n.</tp:taxon-status><xref ref-type="fig" rid="F7">Figure 7</xref><!--PageBreak--></tp:nomenclature><tp:treatment-sec sec-type="material" id="SECID0E5GHK"><title>Material examined.</title><p>Holotype: <named-content xmlns:xlink="http://www.w3.org/1999/xlink" content-type="dwc:institutional_code" xlink:type="simple">MSNG</named-content> 60138, PH-58, 17/01/2005, Tiwoho (Bunaken Island), about 20 m depth.</p></tp:treatment-sec><tp:treatment-sec sec-type="diagnosis" id="SECID0EJHHK"><title>Diagnosis.</title><p>Dark green, highly branched sponge with an irregular ectosomal skeleton of rectangular, paucispicular meshes and multispicular choanosomal fibres, forming an irregular reticulation. Oxeas are mucronate.</p></tp:treatment-sec><tp:treatment-sec sec-type="description" id="SECID0EOHHK"><title>Description.</title><p>Highly branched sponge (Fig. <xref ref-type="fig" rid="F7">7A</xref>) with repent habit. Anastomosing branches are flattened, 4–8 mm in diameter, creeping over the substrate. Colour <italic>in situ</italic> is dark green to dark brown, greenish in alcohol or in the dried state. Consistence soft and brittle; the sponge easily crumbles when dried. Surface slightly rough, irregular; when the transparent membrane is preserved, it gives a smooth appearance at the macroscopic observation. Oscula not visible. Numerous barnacles are embedded in the sponge tissue, with only their openings free (Fig. <xref ref-type="fig" rid="F7">7B</xref>).</p><p>
                      <bold>Skeleton.</bold> The ectosomal skeleton is an irregular reticulation of rectangular meshes 120–150 µm, up to 190–250 µm in diameter, formed by fibres 20–40 µm thick (Fig. <xref ref-type="fig" rid="F7">7B, C</xref>). Fibres are cored by 4–6 spicules. In the well-preserved parts of the sponge, a thin dermal membrane covers the surface. When the membrane is damaged, the sponge surface is microhispid due to protruding fibres. The choanosomal skeleton (Fig. <xref ref-type="fig" rid="F7">7D</xref>) is irregular, formed by primary multispicular (approximately 10 spicules) fibres, about 60 µm thick, directed towards the surface; secondary fibres are 20–35 µm in diameter. Secondary and primary fibres create an irregular reticulation of more or less circular meshes 170–300 µm across. Spongin is not abundant.</p><p>
                      <bold>Spicules.</bold> Megascleres are oxeas slightly curved, with sharp tips (Fig. <xref ref-type="fig" rid="F7">7E, F</xref>), 97 - (111.6 ± 6.7) - 122.4 × 2.6 - (4.5 ± 1.2) - 5.2 µm.</p><fig id="F7" position="float" orientation="portrait"><label>Figure 7.</label><caption><p>
                          <italic><tp:taxon-name><tp:taxon-name-part taxon-name-part-type="genus" reg="Amphimedon">Amphimedon</tp:taxon-name-part> <tp:taxon-name-part taxon-name-part-type="species" reg="anastomosa">anastomosa</tp:taxon-name-part></tp:taxon-name></italic> sp. n. <bold>A</bold> The holotype just after collection <bold>B</bold> Sponge surface with the round opening of a symbiotic barnacle <bold>C</bold> ectosomal skeleton <bold>D</bold> choanosomal skeleton <bold>E</bold> oxeas <bold>F</bold> magnification of an oxea tip.</p></caption><graphic xmlns:xlink="http://www.w3.org/1999/xlink" xlink:href="zookeys-680-105-g007.jpg" position="float" orientation="portrait" xlink:type="simple" id="oo_140881.jpg"/></fig></tp:treatment-sec><tp:treatment-sec sec-type="etymology" id="SECID0EWJHK"><title>Etymology.</title><p>The name refers to the habitus of the sponge, characterised by anastomosing branches.</p></tp:treatment-sec><tp:treatment-sec sec-type="remarks" id="SECID0E2JHK"><title>Remarks.</title><p>The species described here may be attributed to the genus <italic><tp:taxon-name><tp:taxon-name-part taxon-name-part-type="genus" reg="Amphimedon">Amphimedon</tp:taxon-name-part></tp:taxon-name></italic> due to its skeleton characteristics. Out of the 54 species of <italic><tp:taxon-name><tp:taxon-name-part taxon-name-part-type="genus" reg="Amphimedon">Amphimedon</tp:taxon-name-part></tp:taxon-name></italic> hitherto described (<xref ref-type="bibr" rid="B47">van Soest et al. 2016</xref>), only two (<italic><tp:taxon-name><tp:taxon-name-part taxon-name-part-type="genus" reg="Amphimedon">A.</tp:taxon-name-part> <tp:taxon-name-part taxon-name-part-type="species" reg="denhartogi">denhartogi</tp:taxon-name-part></tp:taxon-name></italic> de Voodg, 2003 and <italic><tp:taxon-name><tp:taxon-name-part taxon-name-part-type="genus" reg="Aaptos">A.</tp:taxon-name-part> <tp:taxon-name-part taxon-name-part-type="species" reg="elastica">elastica</tp:taxon-name-part></tp:taxon-name></italic> (Kieschnick, 1898) are present in Indonesia, whereas 30 have been recorded in the Indo-Pacific region. <italic><tp:taxon-name><tp:taxon-name-part taxon-name-part-type="genus" reg="Amphimedon">Amphimedon</tp:taxon-name-part> <tp:taxon-name-part taxon-name-part-type="species" reg="denhartogi">denhartogi</tp:taxon-name-part></tp:taxon-name></italic> and <italic><tp:taxon-name><tp:taxon-name-part taxon-name-part-type="genus" reg="Aaptos">A.</tp:taxon-name-part> <tp:taxon-name-part taxon-name-part-type="species" reg="elastica">elastica</tp:taxon-name-part></tp:taxon-name></italic> differ from <italic><tp:taxon-name><tp:taxon-name-part taxon-name-part-type="genus" reg="Amphimedon">A.</tp:taxon-name-part> <tp:taxon-name-part taxon-name-part-type="species" reg="anastomosa">anastomosa</tp:taxon-name-part></tp:taxon-name></italic> sp. n. in their skeletal organisation and general morphological characters. The species <italic><tp:taxon-name><tp:taxon-name-part taxon-name-part-type="genus" reg="Amphimedon">A.</tp:taxon-name-part> <tp:taxon-name-part taxon-name-part-type="species" reg="denhartogi">denhartogi</tp:taxon-name-part></tp:taxon-name></italic> is green in life, like <italic><tp:taxon-name><tp:taxon-name-part taxon-name-part-type="genus" reg="Amphimedon">A.</tp:taxon-name-part> <tp:taxon-name-part taxon-name-part-type="species" reg="anastomosa">anastomosa</tp:taxon-name-part></tp:taxon-name></italic> sp. n., but it has an erect, flabellate shape and star-shaped oscula; moreover, it has strongyles as spicules. In contrast, <italic><tp:taxon-name><tp:taxon-name-part taxon-name-part-type="genus" reg="Aaptos">A.</tp:taxon-name-part> <tp:taxon-name-part taxon-name-part-type="species" reg="elastica">elastica</tp:taxon-name-part></tp:taxon-name></italic> is a single-tube yellow-brownish sponge with a wide apical osculum (11 mm in diameter) and smooth surface; spicules are oxeas of 90–100 µm. Also, the other Indo-Pacific species show significant differences with <italic><tp:taxon-name><tp:taxon-name-part taxon-name-part-type="genus" reg="Amphimedon">A.</tp:taxon-name-part> <tp:taxon-name-part taxon-name-part-type="species" reg="anastomosa">anastomosa</tp:taxon-name-part></tp:taxon-name></italic> sp. n.; <italic><tp:taxon-name><tp:taxon-name-part taxon-name-part-type="genus" reg="Aaptos">A.</tp:taxon-name-part> <tp:taxon-name-part taxon-name-part-type="species" reg="aculeata">aculeata</tp:taxon-name-part></tp:taxon-name></italic> Pulitzer-Finali, 1982 is a vase-shaped sponge with conical projections on the surface and strongyles as spicules, whereas <italic><tp:taxon-name><tp:taxon-name-part taxon-name-part-type="genus" reg="Aaptos">A.</tp:taxon-name-part> <tp:taxon-name-part taxon-name-part-type="species" reg="aitsuensis">aitsuensis</tp:taxon-name-part></tp:taxon-name></italic> (Hoshino, 1981), described from Japan, is a massive sponge, grey in colour and with oxeas of two distinct size categories <!--PageBreak-->(thick oxeas of 132–148 × 7–9 µm and thin oxeas of 115–135 × 4–6 µm). <italic><tp:taxon-name><tp:taxon-name-part taxon-name-part-type="genus" reg="Amphimedon">Amphimedon</tp:taxon-name-part> <tp:taxon-name-part taxon-name-part-type="species" reg="alata">alata</tp:taxon-name-part></tp:taxon-name></italic> Pulitzer-Finali, 1996 has oxeas of 100–130 × 7–11.5 µm and peculiar, small, wing-shaped toxas (11–50 µm); <italic><tp:taxon-name><tp:taxon-name-part taxon-name-part-type="genus" reg="Aaptos">A.</tp:taxon-name-part> <tp:taxon-name-part taxon-name-part-type="species" reg="brevispiculifera">brevispiculifera</tp:taxon-name-part></tp:taxon-name></italic> (Dendy, 1905) is an erect sponge light-brown in the dry state; it is digitate or flabellate, with evident large oscula; it differs from <italic><tp:taxon-name><tp:taxon-name-part taxon-name-part-type="genus" reg="Amphimedon">A.</tp:taxon-name-part> <tp:taxon-name-part taxon-name-part-type="species" reg="anastomosa">anastomosa</tp:taxon-name-part></tp:taxon-name></italic> sp. n. also for its stout primary fibres 164 µm thick. The two species <italic><tp:taxon-name><tp:taxon-name-part taxon-name-part-type="genus" reg="Aaptos">A.</tp:taxon-name-part> <tp:taxon-name-part taxon-name-part-type="species" reg="chinensis">chinensis</tp:taxon-name-part></tp:taxon-name></italic> and <italic><tp:taxon-name><tp:taxon-name-part taxon-name-part-type="genus" reg="Aaptos">A.</tp:taxon-name-part> <tp:taxon-name-part taxon-name-part-type="species" reg="flexa">flexa</tp:taxon-name-part></tp:taxon-name></italic> have been described by Pulitzer-Finali (1982) from Hong Kong; <italic><tp:taxon-name><tp:taxon-name-part taxon-name-part-type="genus" reg="Aaptos">A.</tp:taxon-name-part> <tp:taxon-name-part taxon-name-part-type="species" reg="chinensis">chinensis</tp:taxon-name-part></tp:taxon-name></italic> differs from the new species for the orange colour, the pres<!--PageBreak-->ence of oscula arranged in a single row and the larger oxeas (125–145 × 8–9.5 µm), while <italic><tp:taxon-name><tp:taxon-name-part taxon-name-part-type="genus" reg="Aaptos">A.</tp:taxon-name-part> <tp:taxon-name-part taxon-name-part-type="species" reg="flexa">flexa</tp:taxon-name-part></tp:taxon-name></italic> is plurilobate with oscula on top of the lobes; its primary fibres, slightly thicker than those of the new species, create larger meshes from 300 to 900 µm across. The species <italic><tp:taxon-name><tp:taxon-name-part taxon-name-part-type="genus" reg="Aaptos">A.</tp:taxon-name-part> <tp:taxon-name-part taxon-name-part-type="species" reg="chloros">chloros</tp:taxon-name-part></tp:taxon-name></italic> Ilan et al., 2004 is green, like <italic><tp:taxon-name><tp:taxon-name-part taxon-name-part-type="genus" reg="Amphimedon">A.</tp:taxon-name-part> <tp:taxon-name-part taxon-name-part-type="species" reg="anastomosa">anastomosa</tp:taxon-name-part></tp:taxon-name></italic> sp. n., but cushion-shaped, with oxeas that usually become strongyloxeas. In contrast, <italic><tp:taxon-name><tp:taxon-name-part taxon-name-part-type="genus" reg="Aaptos">A.</tp:taxon-name-part> <tp:taxon-name-part taxon-name-part-type="species" reg="conferta">conferta</tp:taxon-name-part></tp:taxon-name></italic> Pulitzer-Finali, 1996 is sub-cylindrical, brown in life, cream in the dry state, with ectosomal tracts 75 µm in diameter; spicules are oxeas longer and thicker (140–160 × 7–9 µm) than those of <italic><tp:taxon-name><tp:taxon-name-part taxon-name-part-type="genus" reg="Amphimedon">A.</tp:taxon-name-part> <tp:taxon-name-part taxon-name-part-type="species" reg="anastomosa">anastomosa</tp:taxon-name-part></tp:taxon-name></italic> sp. n., with frequent stylote modifications. <italic><tp:taxon-name><tp:taxon-name-part taxon-name-part-type="genus" reg="Amphimedon">Amphimedon</tp:taxon-name-part> <tp:taxon-name-part taxon-name-part-type="species" reg="cristata">cristata</tp:taxon-name-part></tp:taxon-name></italic> Pulitzer-Finali, 1996 is sub-cylindrical, violet in colour and rigid, with an apical osculum; it has large oxeas (230–370 × 11–18 µm) with blunt extremities. Other three species of <italic><tp:taxon-name><tp:taxon-name-part taxon-name-part-type="genus" reg="Amphimedon">Amphimedon</tp:taxon-name-part></tp:taxon-name></italic> have been described by Helmy and van Soest (2005) from the Red Sea: <italic><tp:taxon-name><tp:taxon-name-part taxon-name-part-type="genus" reg="Amphimedon">A.</tp:taxon-name-part> <tp:taxon-name-part taxon-name-part-type="species" reg="dinae">dinae</tp:taxon-name-part></tp:taxon-name></italic>, <italic><tp:taxon-name><tp:taxon-name-part taxon-name-part-type="genus" reg="Aaptos">A.</tp:taxon-name-part> <tp:taxon-name-part taxon-name-part-type="species" reg="jalae">jalae</tp:taxon-name-part></tp:taxon-name></italic>, <italic><tp:taxon-name><tp:taxon-name-part taxon-name-part-type="genus" reg="Amphimedon">A.</tp:taxon-name-part> <tp:taxon-name-part taxon-name-part-type="species" reg="hamadai">hamadai</tp:taxon-name-part></tp:taxon-name></italic>. <italic><tp:taxon-name><tp:taxon-name-part taxon-name-part-type="genus" reg="Amphimedon">Amphimedon</tp:taxon-name-part> <tp:taxon-name-part taxon-name-part-type="species" reg="dinae">dinae</tp:taxon-name-part></tp:taxon-name></italic> is a brown, massive sponge with oscula 2-4 mm wide and very thin and short oxeas (52–61 × 1–1.5 μm); <italic><tp:taxon-name><tp:taxon-name-part taxon-name-part-type="genus" reg="Aaptos">A.</tp:taxon-name-part> <tp:taxon-name-part taxon-name-part-type="species" reg="jalae">jalae</tp:taxon-name-part></tp:taxon-name></italic> is massive, cushion-shaped, with large oxeas (100–170 × 4–6 μm) and choanosomal rounded meshes of 600–800 μm. <italic><tp:taxon-name><tp:taxon-name-part taxon-name-part-type="genus" reg="Amphimedon">Amphimedon</tp:taxon-name-part> <tp:taxon-name-part taxon-name-part-type="species" reg="hamadai">hamadai</tp:taxon-name-part></tp:taxon-name></italic> is brown, irregularly lobated, with very short oxeas (48–60 × 2–3 μm), while <italic><tp:taxon-name><tp:taxon-name-part taxon-name-part-type="genus" reg="Aaptos">A.</tp:taxon-name-part> <tp:taxon-name-part taxon-name-part-type="species" reg="delicatula">delicatula</tp:taxon-name-part></tp:taxon-name></italic> (Dendy, 1889) is erect, bushy, yellow in colour and with stout fibres 126 µm thick and very slender, slightly curved oxeas (98 by 3.5 µm). <italic><tp:taxon-name><tp:taxon-name-part taxon-name-part-type="genus" reg="Amphimedon">Amphimedon</tp:taxon-name-part> <tp:taxon-name-part taxon-name-part-type="species" reg="lamellata">lamellata</tp:taxon-name-part></tp:taxon-name></italic> Fromont, 1993 is a lamellate, erect sponge, pale pink in colour; with a reticular choanosomal skeleton and two types of oxeas differing in thickness (111–130 × 2.5–4.4 µm and 105–126 × 1.3–2.3 µm); <italic><tp:taxon-name><tp:taxon-name-part taxon-name-part-type="genus" reg="Aaptos">A.</tp:taxon-name-part> <tp:taxon-name-part taxon-name-part-type="species" reg="massalis">massalis</tp:taxon-name-part></tp:taxon-name></italic> (Carter, 1886) is massive, yellow in the basal portion, dark brown-red on the surface, with vents “on monticular elevations” and oxeas measuring 155 × 6 µm. <italic><tp:taxon-name><tp:taxon-name-part taxon-name-part-type="genus" reg="Amphimedon">Amphimedon</tp:taxon-name-part> <tp:taxon-name-part taxon-name-part-type="species" reg="navalis">navalis</tp:taxon-name-part></tp:taxon-name></italic>, <italic><tp:taxon-name><tp:taxon-name-part taxon-name-part-type="genus" reg="Aaptos">A.</tp:taxon-name-part> <tp:taxon-name-part taxon-name-part-type="species" reg="rubida">rubida</tp:taxon-name-part></tp:taxon-name></italic>, <italic><tp:taxon-name><tp:taxon-name-part taxon-name-part-type="genus" reg="Amphimedon">A.</tp:taxon-name-part> <tp:taxon-name-part taxon-name-part-type="species" reg="rubiginosa">rubiginosa</tp:taxon-name-part></tp:taxon-name></italic> and <italic><tp:taxon-name><tp:taxon-name-part taxon-name-part-type="genus" reg="Amphimedon">A.</tp:taxon-name-part> <tp:taxon-name-part taxon-name-part-type="species" reg="spinosa">spinosa</tp:taxon-name-part></tp:taxon-name></italic> have been described by Pulitzer-Finali (1993) from Kenya. <italic><tp:taxon-name><tp:taxon-name-part taxon-name-part-type="genus" reg="Amphimedon">Amphimedon</tp:taxon-name-part> <tp:taxon-name-part taxon-name-part-type="species" reg="navalis">navalis</tp:taxon-name-part></tp:taxon-name></italic> is a cushion-shaped sponge, dark blue and violet in colour, with blunt oxeas (160–210 × 11–15 µm); <italic><tp:taxon-name><tp:taxon-name-part taxon-name-part-type="genus" reg="Aaptos">A.</tp:taxon-name-part> <tp:taxon-name-part taxon-name-part-type="species" reg="rubida">rubida</tp:taxon-name-part></tp:taxon-name></italic> is cylindrical, red brownish, with meshes of 220–360 µm across and oxeas measuring 185–230 × 11.5–18 µm. <italic><tp:taxon-name><tp:taxon-name-part taxon-name-part-type="genus" reg="Amphimedon">Amphimedon</tp:taxon-name-part> <tp:taxon-name-part taxon-name-part-type="species" reg="rubiginosa">rubiginosa</tp:taxon-name-part></tp:taxon-name></italic> has a massive shape with elevated oscula and a skeletal organisation with ill-defined plurispicular tracts. <italic><tp:taxon-name><tp:taxon-name-part taxon-name-part-type="genus" reg="Amphimedon">Amphimedon</tp:taxon-name-part> <tp:taxon-name-part taxon-name-part-type="species" reg="spinosa">spinosa</tp:taxon-name-part></tp:taxon-name></italic> has a tubular shape and fibres cored by single spicules, while <italic><tp:taxon-name><tp:taxon-name-part taxon-name-part-type="genus" reg="Aaptos">A.</tp:taxon-name-part> <tp:taxon-name-part taxon-name-part-type="species" reg="paraviridis">paraviridis</tp:taxon-name-part></tp:taxon-name></italic> Fromont, 1993 is encrusting or ramose, green-olive in life, with primary fibres of 50–160 µm and secondary of 20–50 µm, thicker than those of the new species. Moreover, abundant oxeas (133–151 × 3.9–8.0 µm) are scattered in between the fibre reticulation (absent in <italic><tp:taxon-name><tp:taxon-name-part taxon-name-part-type="genus" reg="Amphimedon">A.</tp:taxon-name-part> <tp:taxon-name-part taxon-name-part-type="species" reg="anastomosa">anastomosa</tp:taxon-name-part></tp:taxon-name></italic> sp. n.). <italic><tp:taxon-name><tp:taxon-name-part taxon-name-part-type="genus" reg="Amphimedon">Amphimedon</tp:taxon-name-part> <tp:taxon-name-part taxon-name-part-type="species" reg="queenslandica">queenslandica</tp:taxon-name-part></tp:taxon-name></italic> Hooper &amp; van Soest, 2006 is a blue-grey and green sponge with an encrusting base from which lobate or digitate portions rise. Unlike the new species, it has unispicular fibres. <italic><tp:taxon-name><tp:taxon-name-part taxon-name-part-type="genus" reg="Aaptos">A.</tp:taxon-name-part> <tp:taxon-name-part taxon-name-part-type="species" reg="robusta">robusta</tp:taxon-name-part></tp:taxon-name></italic> (Carter, 1885) is a branching-digitate, orange sponge with oscula located on one side; <italic><tp:taxon-name><tp:taxon-name-part taxon-name-part-type="genus" reg="Aaptos">A.</tp:taxon-name-part> <tp:taxon-name-part taxon-name-part-type="species" reg="rudis">rudis</tp:taxon-name-part></tp:taxon-name></italic> Pulitzer-Finali, 1996 is violet-brownish, with blunt and very stout oxeas (360–420 × 10–12.5 µm). <italic><tp:taxon-name><tp:taxon-name-part taxon-name-part-type="genus" reg="Amphimedon">Amphimedon</tp:taxon-name-part> <tp:taxon-name-part taxon-name-part-type="species" reg="strongylata">strongylata</tp:taxon-name-part></tp:taxon-name></italic> Pulitzer-Finali, 1996 is sub-cylindrical, grey in colour, with strongyloxeas as megascleres; <italic><tp:taxon-name><tp:taxon-name-part taxon-name-part-type="genus" reg="Aaptos">A.</tp:taxon-name-part> <tp:taxon-name-part taxon-name-part-type="species" reg="subcylindrica">subcylindrica</tp:taxon-name-part></tp:taxon-name></italic> (Dendy, 1905) is a cylindrical sponge with reptant habit; it has a smooth surface and oscula with prominent rims; its fibres are cored by a high number of spicules (slightly longer (140 × 8 µm) oxeas), without visible spongin. <italic><tp:taxon-name><tp:taxon-name-part taxon-name-part-type="genus" reg="Amphimedon">Amphimedon</tp:taxon-name-part> <tp:taxon-name-part taxon-name-part-type="species" reg="sulcata">sulcata</tp:taxon-name-part></tp:taxon-name></italic> Fromont, 1993 is a small, globular sponge with oxeas of 122–153 × 3.0–5.3 µm and C-shaped sigmas <!--PageBreak-->as microscleres. Finally, <italic><tp:taxon-name><tp:taxon-name-part taxon-name-part-type="genus" reg="Aaptos">A.</tp:taxon-name-part> <tp:taxon-name-part taxon-name-part-type="species" reg="zamboangae">zamboangae</tp:taxon-name-part></tp:taxon-name></italic> (Lévi, 1961), which is green in colour, has a velvety surface, thick fibres (130 µm) and two types of oxeas (120–150 × 4–6 µm and 120–130 × 3 µm).</p><p>“<italic><tp:taxon-name><tp:taxon-name-part taxon-name-part-type="genus" reg="Amphimedon">Amphimedon</tp:taxon-name-part></tp:taxon-name></italic> differ from other <tp:taxon-name><tp:taxon-name-part taxon-name-part-type="family">Niphatidae</tp:taxon-name-part></tp:taxon-name> in having an optically smooth, but microscopically microtuberculate fibrous superficial skeleton, usually with abundant spongin, and lacking microscleres” (<xref ref-type="bibr" rid="B31">Hooper and van Soest 2006</xref>). Because of the slight differences between <italic><tp:taxon-name><tp:taxon-name-part taxon-name-part-type="genus" reg="Amphimedon">Amphimedon</tp:taxon-name-part></tp:taxon-name></italic> and <italic><tp:taxon-name><tp:taxon-name-part taxon-name-part-type="genus" reg="Niphates">Niphates</tp:taxon-name-part></tp:taxon-name></italic> (Desqueyroux-Fáundez &amp; Valentine 2002), all the Indo-Pacific species of the latter genus were also checked. All these species of <italic><tp:taxon-name><tp:taxon-name-part taxon-name-part-type="genus" reg="Niphates">Niphates</tp:taxon-name-part></tp:taxon-name></italic> differ from the new species in shape, colour and skeletal organisation. The most similar species, in terms of the branched shape, is <italic><tp:taxon-name><tp:taxon-name-part taxon-name-part-type="genus" reg="Niphates">N.</tp:taxon-name-part> <tp:taxon-name-part taxon-name-part-type="species" reg="aga">aga</tp:taxon-name-part></tp:taxon-name></italic> (de Laubenfelds, 1954), but it has a confused ectosomal skeleton and longer oxeas (175–180 µm). <italic><tp:taxon-name><tp:taxon-name-part taxon-name-part-type="genus" reg="Amphimedon">Amphimedon</tp:taxon-name-part> <tp:taxon-name-part taxon-name-part-type="species" reg="anastomosa">anastomosa</tp:taxon-name-part></tp:taxon-name></italic> sp. n. is well characterised by its growth form and colour. Since no species in this vast geographic area matches with our specimen, we are justified to erect a new species.</p></tp:treatment-sec><ref-list><ref id="B47"><mixed-citation xmlns:xlink="http://www.w3.org/1999/xlink" xlink:type="simple">
          <person-group><name name-style="western"><surname>van Soest</surname><given-names>RWM</given-names></name><name name-style="western"><surname>Boury-Esnault</surname><given-names>N</given-names></name><name name-style="western"><surname>Hooper</surname><given-names>JNA</given-names></name><name name-style="western"><surname>Rützler</surname><given-names>K</given-names></name><name name-style="western"><surname>de Voogd</surname><given-names>NJ</given-names></name><name name-style="western"><surname>Alvarez</surname><given-names>de Glasby B</given-names></name><name name-style="western"><surname>Hajdu</surname><given-names>E</given-names></name><name name-style="western"><surname>Pisera</surname><given-names>AB</given-names></name><name name-style="western"><surname>Manconi</surname><given-names>R</given-names></name><name name-style="western"><surname>Schoenberg</surname><given-names>C</given-names></name><name name-style="western"><surname>Janussen</surname><given-names>D</given-names></name><name name-style="western"><surname>Tabachnick</surname><given-names>KR</given-names></name><name name-style="western"><surname>Klautau</surname><given-names>M</given-names></name><name name-style="western"><surname>Picton</surname><given-names>B</given-names></name><name name-style="western"><surname>Kelly</surname><given-names>M</given-names></name><name name-style="western"><surname>Vacelet</surname><given-names>J</given-names></name><name name-style="western"><surname>Dohrmann</surname><given-names>M</given-names></name><name name-style="western"><surname>Díaz</surname><given-names>MC</given-names></name><name name-style="western"><surname>Cárdenas</surname><given-names>P</given-names></name></person-group> (<year>2016</year>) World <tp:taxon-name><tp:taxon-name-part taxon-name-part-type="phylum">Porifera</tp:taxon-name-part></tp:taxon-name> database. <ext-link xlink:type="simple" ext-link-type="uri" xlink:href="http://www.marinespecies.org/porifera">http://www.marinespecies.org/porifera</ext-link> [accessed on 14 Nov 2016]</mixed-citation></ref><ref id="B31"><mixed-citation xmlns:xlink="http://www.w3.org/1999/xlink" xlink:type="simple">
          <person-group><name name-style="western"><surname>Hooper</surname><given-names>JNA</given-names></name><name name-style="western"><surname>van Soest</surname><given-names>RWM</given-names></name></person-group> (<year>2006</year>) <article-title>A new species of <italic><tp:taxon-name><tp:taxon-name-part taxon-name-part-type="genus">Amphimedon</tp:taxon-name-part></tp:taxon-name></italic> (<tp:taxon-name><tp:taxon-name-part taxon-name-part-type="phylum">Porifera</tp:taxon-name-part></tp:taxon-name>, <tp:taxon-name><tp:taxon-name-part taxon-name-part-type="class">Demospongiae</tp:taxon-name-part></tp:taxon-name>, <tp:taxon-name><tp:taxon-name-part taxon-name-part-type="order">Haplosclerida</tp:taxon-name-part></tp:taxon-name>, <tp:taxon-name><tp:taxon-name-part taxon-name-part-type="family">Niphatidae</tp:taxon-name-part></tp:taxon-name>) from the Capricorn-Bunker Group of Islands, Great Barrier Reef, Australia: target species for the ‘sponge genome project’.</article-title> <source>Zootaxa</source> <volume>1314</volume>: <fpage>31</fpage>–<lpage>39</lpage>.</mixed-citation></ref></ref-list></tp:taxon-treatment>
