# Supplementary material for: Demosponge diversity from North Sulawesi, with the description of six new species
Source: Zookeys. 2017 Jun 20;(680):105–50. doi: 10.3897/zookeys.680.12135 (PMC5523382; doi:10.3897/zookeys.680.12135)
Supplement: XML Treatment for Niphates laminaris [file zookeys.680.12135-treatment7.xml]

<!DOCTYPE tp:taxon-treatment
  PUBLIC "-//TaxonX//DTD Taxonomic Treatment Publishing DTD v0 20100105//EN" "tax-treatment-NSO.dtd">
<tp:taxon-treatment xmlns:tp="http://www.plazi.org/taxpub"><tp:treatment-meta><kwd-group><label>Taxon classification</label><kwd><named-content xmlns:xlink="http://www.w3.org/1999/xlink" content-type="kingdom">Animalia</named-content></kwd><kwd><named-content xmlns:xlink="http://www.w3.org/1999/xlink" content-type="order">Haplosclerida</named-content></kwd><kwd><named-content xmlns:xlink="http://www.w3.org/1999/xlink" content-type="family">Niphatidae</named-content></kwd></kwd-group><mixed-citation publication-type="journal"><person-group><name><surname>Calcinai</surname><given-names>Barbara</given-names></name><name><surname>Bastari</surname><given-names>Azzurra</given-names></name><name><surname>Bavestrello</surname><given-names>Giorgio</given-names></name><name><surname>Bertolino</surname><given-names>Marco</given-names></name><name><surname>Horcajadas</surname><given-names>Santiago Bueno</given-names></name><name><surname>Pansini</surname><given-names>Maurizio</given-names></name><name><surname>Makapedua</surname><given-names>Daisy M.</given-names></name><name><surname>Cerrano</surname><given-names>Carlo</given-names></name></person-group><article-title>Demosponge diversity from North Sulawesi, with the description of six new species</article-title><source>Zookeys</source><day>20</day><month>6</month><year>2017</year><volume>2017</volume><issue>680</issue><fpage>105</fpage><lpage>150</lpage><pub-id pub-id-type="doi">10.3897/zookeys.680.12135</pub-id></mixed-citation></tp:treatment-meta><tp:nomenclature><tp:taxon-name>
                      <tp:taxon-name-part taxon-name-part-type="genus" reg="Niphates">Niphates</tp:taxon-name-part>
                      <tp:taxon-name-part taxon-name-part-type="species" reg="laminaris">laminaris</tp:taxon-name-part>
                      <object-id xmlns:xlink="http://www.w3.org/1999/xlink" content-type="zoobank" xlink:type="simple">http://zoobank.org/4E0827B5-02C7-45D4-8456-78E0F8AE1B31</object-id>
                    </tp:taxon-name><tp:taxon-authority>Calcinai, Bastari, Bertolino &amp; Pansini</tp:taxon-authority><tp:taxon-status xmlns:xlink="http://www.w3.org/1999/xlink" xlink:type="simple">sp. n.</tp:taxon-status><xref ref-type="fig" rid="F8">Figure 8</xref></tp:nomenclature><tp:treatment-sec sec-type="material" id="SECID0ER6HK"><title>Material examined.</title><p>Holotype: <named-content xmlns:xlink="http://www.w3.org/1999/xlink" content-type="dwc:institutional_code" xlink:type="simple">MSNG</named-content> 60139, PH-47, 17/01/2005, Tiwoho (Bunaken Island), 20 m depth.</p></tp:treatment-sec><tp:treatment-sec sec-type="diagnosis" id="SECID0E36HK"><title>Diagnosis.</title><p>Lamellate, azure-violet sponge, with differentiated inhalant and oscular faces. Skeleton is a regular reticulum of primary and secondary fibres, with superficial brushes hispidating the surface; megascleres are straight and sinuous oxeas. Microscleres are sigmas.</p></tp:treatment-sec><tp:treatment-sec sec-type="description" id="SECID0ECAAM"><title>Description.</title><p>The sponge is a thin, irregular, folded lamina, attached to the substrate in few points (Fig. <xref ref-type="fig" rid="F8">8A</xref>); its rim is more or less rounded, not regular (Fig. <xref ref-type="fig" rid="F8">8B</xref>). The holotype consists in alcohol-preserved fragments, collected from a bigger specimen (Fig. <xref ref-type="fig" rid="F8">8A, B</xref>). The largest observed specimen is approximately 8 × 4 cm long and 2 mm thick. The colour in life is azure-violet in the part exposed to light and beige on the shadowed side (Fig. <xref ref-type="fig" rid="F8">8B</xref>). The sponge becomes white-bluish when dried. Consistence soft, slightly elastic. The aspect of the two sides of the laminar sponge is different: roundish vents, 700–1,300 µm in diameter, most probably acting as oscula, are concentrated on the excurrent side (Fig. <xref ref-type="fig" rid="F8">8C</xref>); on the opposite side, a thin dermal membrane, pierced by numerous pores, covers several smaller apertures, not visible to the naked eye (Fig. <xref ref-type="fig" rid="F8">8D</xref>). In the dried state, spicule brushes and small ridges (made by tracts of tangential oxeas connecting the brushes) create a microconulose surface, visible also to the naked eye, in both sides of the sponge.</p><p>
                      <bold>Skeleton.</bold> The ectosomal skeleton is a reticulation of multispicular tracts (30–60 µm thick) forming polygonal (mostly quadrangular) meshes 340–900 µm in diameter, with brushes of spicules at the nodes (Fig. <xref ref-type="fig" rid="F8">8D</xref>). The choanosomal skeleton is a not very regular reticulation, with elongated, almost rectangular meshes 400–800 µm across and empty spaces. The spicule tracts may be divided into ascending primary tracts, 55–100 µm thick, and secondary tracts, 25–35 µm thick, with a more or less transverse arrangement. The extremities of the ascending tracts protrude through the surface, forming brushes (Fig. <xref ref-type="fig" rid="F8">8D</xref>). Very numerous pigmented (green) cells and abundant spicules, both megascleres and microscleres, are dispersed in the ectosome and choanosome.</p><!--PageBreak--><p>
                      <bold>Spicules.</bold> Oxeas slightly curved or sinuous, rarely straight, with acerate tips (Fig. <xref ref-type="fig" rid="F8">8E</xref>). They measure 150.8 - (163.37 ± 7.0) - 176.8 × 2.5 - (3.7 ± 1.1) - 5.2 µm. Sigmas C-shaped, sometimes with a part of the shaft almost straight (Fig. <xref ref-type="fig" rid="F8">8F</xref>). They measure 13 - (17.0 ± 3.18) - 23.4 µm × 1 µm.</p><fig id="F8" position="float" orientation="portrait"><label>Figure 8.</label><caption><p>
                          <italic><tp:taxon-name><tp:taxon-name-part taxon-name-part-type="genus" reg="Niphates">Niphates</tp:taxon-name-part> <tp:taxon-name-part taxon-name-part-type="species" reg="laminaris">laminaris</tp:taxon-name-part></tp:taxon-name></italic> sp. n. <bold>A</bold> holotype <italic>in situ</italic> <bold>B, C</bold> holotype freshly collected showing the exhalant side of the sponge <bold>D</bold> sponge skeleton on the exhalant side with in evidence the choanosomal ascending tracts protruding through the surface and the vents <bold>E</bold> sinuous and straight oxeas <bold>F</bold> sigma.</p></caption><graphic xmlns:xlink="http://www.w3.org/1999/xlink" xlink:href="zookeys-680-105-g008.jpg" position="float" orientation="portrait" xlink:type="simple" id="oo_140882.jpg"/></fig></tp:treatment-sec><tp:treatment-sec sec-type="etymology" id="SECID0E4CAM"><title>Etymology.</title><p>The name refers to the lamellate shape of the sponge.</p></tp:treatment-sec><tp:treatment-sec sec-type="remarks" id="SECID0ECDAM"><title>Remarks.</title><p>The new species clearly belongs to the family <tp:taxon-name><tp:taxon-name-part taxon-name-part-type="family">Niphatidae</tp:taxon-name-part></tp:taxon-name> for the presence of multispicular fibres in the ectosome and to the genus <italic><tp:taxon-name><tp:taxon-name-part taxon-name-part-type="genus" reg="Niphates">Niphates</tp:taxon-name-part></tp:taxon-name></italic> for the skeletal organisation. The genus <italic><tp:taxon-name><tp:taxon-name-part taxon-name-part-type="genus" reg="Niphates">Niphates</tp:taxon-name-part></tp:taxon-name></italic> includes sponges with “Surface conulose to spiny [….] produced by primary longitudinal fibres ending on surface” (<xref ref-type="bibr" rid="B21">Desqueyroux-Faúndez and Valentine 2002</xref>). The ectosomal skeleton is a tangential network of secondary fibres, obscured by protruding tufts of primary fibres. Microscleres are rare sigmas (<xref ref-type="bibr" rid="B21">Desqueyroux-Faúndez and Valentine 2002</xref>). However, other species of the genus (e.g. <italic><tp:taxon-name><tp:taxon-name-part taxon-name-part-type="genus" reg="Niphates">Niphates</tp:taxon-name-part> <tp:taxon-name-part taxon-name-part-type="species" reg="nitida">nitida</tp:taxon-name-part></tp:taxon-name></italic> Fromont, 1993) have a smooth surface as the new species.</p><p>
                      <italic><tp:taxon-name><tp:taxon-name-part taxon-name-part-type="genus" reg="Niphates">Niphates</tp:taxon-name-part> <tp:taxon-name-part taxon-name-part-type="species" reg="laminaris">laminaris</tp:taxon-name-part></tp:taxon-name></italic> sp. n. is characterised by a non-spiny, rather irregular, microconulose surface and by a choanosomal skeleton with a reticulation of primary and secondary tracts. Microscleres are numerous. In the Indo-Pacific area, only <italic><tp:taxon-name><tp:taxon-name-part taxon-name-part-type="genus" reg="Niphates">N.</tp:taxon-name-part> <tp:taxon-name-part taxon-name-part-type="species" reg="nitida">nitida</tp:taxon-name-part></tp:taxon-name></italic> has sigmas. However, <italic><tp:taxon-name><tp:taxon-name-part taxon-name-part-type="genus" reg="Niphates">N.</tp:taxon-name-part> <tp:taxon-name-part taxon-name-part-type="species" reg="nitida">nitida</tp:taxon-name-part></tp:taxon-name></italic> is a sponge with repent habit, with oscula located at the top of small erect lobes; a choanosomal fibrous reticulation with round or triangular meshes (104–146 µm) and oxeas measuring 128 × 5.6 µm. Therefore, it substantially differs from <italic><tp:taxon-name><tp:taxon-name-part taxon-name-part-type="genus" reg="Niphates">Niphates</tp:taxon-name-part></tp:taxon-name></italic> sp. n; all other <italic><tp:taxon-name><tp:taxon-name-part taxon-name-part-type="genus" reg="Niphates">Niphates</tp:taxon-name-part></tp:taxon-name></italic> in the area differ from the new species for the absence of sigmas and for other significant features listed below. <italic><tp:taxon-name><tp:taxon-name-part taxon-name-part-type="genus" reg="Niphates">Niphates</tp:taxon-name-part> <tp:taxon-name-part taxon-name-part-type="species" reg="olemda">olemda</tp:taxon-name-part></tp:taxon-name></italic> (de Laubenfelds, 1954) is a blue, or pink tubular sponge with small oxeas (92–100 × 2–3 µm), while <italic><tp:taxon-name><tp:taxon-name-part taxon-name-part-type="genus" reg="Niphates">N.</tp:taxon-name-part> <tp:taxon-name-part taxon-name-part-type="species" reg="aga">aga</tp:taxon-name-part></tp:taxon-name></italic> (de Laubenfelds, 1954) is ramose with superficial projections, a confused ectosomal skeleton and straight and large oxeas (175–180 × 5 µm). <italic><tp:taxon-name><tp:taxon-name-part taxon-name-part-type="genus" reg="Niphates">Niphates</tp:taxon-name-part> <tp:taxon-name-part taxon-name-part-type="species" reg="cavernosa">cavernosa</tp:taxon-name-part></tp:taxon-name></italic> Kelly-Borges &amp; Bergquist, 1988 is a massive, creeping and branching sponge, violet in life, with two categories of oxeas differing in thickness (oxeas I: 5–10 µm thick; oxeas II: 2–4 µm); <italic><tp:taxon-name><tp:taxon-name-part taxon-name-part-type="genus" reg="Niphates">N.</tp:taxon-name-part> <tp:taxon-name-part taxon-name-part-type="species" reg="furcata">furcata</tp:taxon-name-part></tp:taxon-name></italic> (Keller, 1889) is green, erect, branching, with rather short oxeas (100 × 12 µm). <italic><tp:taxon-name><tp:taxon-name-part taxon-name-part-type="genus" reg="Niphates">Niphates</tp:taxon-name-part> <tp:taxon-name-part taxon-name-part-type="species" reg="hispida">hispida</tp:taxon-name-part></tp:taxon-name></italic> Desqueyroux-Fáundez, 1984 is a hard and incompressible sponge with very small oxeas (60-80 × 2-4 µm), consisting of a series of coalescent, cylindrical tubes arising from a massive common base. <italic><tp:taxon-name><tp:taxon-name-part taxon-name-part-type="genus" reg="Niphates">Niphates</tp:taxon-name-part> <tp:taxon-name-part taxon-name-part-type="species" reg="mirabilis">mirabilis</tp:taxon-name-part></tp:taxon-name></italic> (Bowerbank, 1873) is an ochre-pinkish sponge with a unispicular ectosomal reticulation, while <italic><tp:taxon-name><tp:taxon-name-part taxon-name-part-type="genus" reg="Niphates">N.</tp:taxon-name-part> <tp:taxon-name-part taxon-name-part-type="species" reg="obtusispiculifera">obtusispiculifera</tp:taxon-name-part></tp:taxon-name></italic> (Dendy, 1905) is a branching, cylindrical sponge with strongyles as megascleres. <italic><tp:taxon-name><tp:taxon-name-part taxon-name-part-type="genus" reg="Niphates">Niphates</tp:taxon-name-part> <tp:taxon-name-part taxon-name-part-type="species" reg="plumosa">plumosa</tp:taxon-name-part></tp:taxon-name></italic> (Bowerbank, 1876) is fawn-coloured and has a peculiar, stipitate and fan-shaped growth form with only oxeas as spicules. <italic><tp:taxon-name><tp:taxon-name-part taxon-name-part-type="genus" reg="Niphates">Niphates</tp:taxon-name-part> <tp:taxon-name-part taxon-name-part-type="species" reg="rowi">rowi</tp:taxon-name-part></tp:taxon-name></italic> Ilan et al., 2004 is the species most similar to the new species. Its ectosomal skeleton is a reticulation of fibres creating quadrangular meshes which are smaller than those of <italic><tp:taxon-name><tp:taxon-name-part taxon-name-part-type="genus" reg="Niphates">Niphates</tp:taxon-name-part> <tp:taxon-name-part taxon-name-part-type="species" reg="laminaris">laminaris</tp:taxon-name-part></tp:taxon-name></italic> sp. n. (70–115 µm). In addition, the choanosomal reticulation of <italic><tp:taxon-name><tp:taxon-name-part taxon-name-part-type="genus" reg="Niphates">N.</tp:taxon-name-part> <tp:taxon-name-part taxon-name-part-type="species" reg="rowi">rowi</tp:taxon-name-part></tp:taxon-name></italic> has rectangular meshes which are smaller (115–200 µm) than those of <italic><tp:taxon-name><tp:taxon-name-part taxon-name-part-type="genus" reg="Niphates">Niphates</tp:taxon-name-part> <tp:taxon-name-part taxon-name-part-type="species" reg="laminaris">laminaris</tp:taxon-name-part></tp:taxon-name></italic> sp. n., whereas the oxea size is similar (115 - (140) - 170 × 5.5 - (6.5) - 7.5 µm). In conclusion <italic><tp:taxon-name><tp:taxon-name-part taxon-name-part-type="genus" reg="Niphates">N.</tp:taxon-name-part> <tp:taxon-name-part taxon-name-part-type="species" reg="rowi">rowi</tp:taxon-name-part></tp:taxon-name></italic>, which is an encrusting sponge, differs from <italic><tp:taxon-name><tp:taxon-name-part taxon-name-part-type="genus" reg="Nipahtes">Nipahtes</tp:taxon-name-part> <tp:taxon-name-part taxon-name-part-type="species" reg="laminaris">laminaris</tp:taxon-name-part></tp:taxon-name></italic> sp. n. in the growth form, the absence of sigmas and sinuous oxeas and in the size of the ectosomal and choanosomal meshes.</p></tp:treatment-sec><ref-list><ref id="B21"><mixed-citation xmlns:xlink="http://www.w3.org/1999/xlink" xlink:type="simple">
          <person-group><name name-style="western"><surname>Desqueyroux-Faúndez</surname><given-names>R</given-names></name><name name-style="western"><surname>Valentine</surname><given-names>C</given-names></name></person-group> (<year>2002</year>) <article-title>Family <tp:taxon-name><tp:taxon-name-part taxon-name-part-type="family">Petrosiidae</tp:taxon-name-part></tp:taxon-name> van Soest, 1980.</article-title> In: <person-group><name name-style="western"><surname>Hooper</surname><given-names>JNA</given-names></name><name name-style="western"><surname>van Soest</surname><given-names>RW M</given-names></name></person-group> (<role>Eds</role>) <issue-title>Systema Porifera.</issue-title> <source>A guide to the classification of sponges. 1. Kluwer Academic/ Plenum Publishers: New York, Boston, Dordrecht, London, Moscow</source>, <fpage>906</fpage>–<lpage>917</lpage>.</mixed-citation></ref></ref-list></tp:taxon-treatment>
