# Supplementary material for: Demosponge diversity from North Sulawesi, with the description of six new species
Source: Zookeys. 2017 Jun 20;(680):105–50. doi: 10.3897/zookeys.680.12135 (PMC5523382; doi:10.3897/zookeys.680.12135)
Supplement: XML Treatment for Psammocinia alba [file zookeys.680.12135-treatment8.xml]

<!DOCTYPE tp:taxon-treatment
  PUBLIC "-//TaxonX//DTD Taxonomic Treatment Publishing DTD v0 20100105//EN" "tax-treatment-NSO.dtd">
<tp:taxon-treatment xmlns:tp="http://www.plazi.org/taxpub"><tp:treatment-meta><kwd-group><label>Taxon classification</label><kwd><named-content xmlns:xlink="http://www.w3.org/1999/xlink" content-type="kingdom">Animalia</named-content></kwd><kwd><named-content xmlns:xlink="http://www.w3.org/1999/xlink" content-type="order">Dictyoceratida</named-content></kwd><kwd><named-content xmlns:xlink="http://www.w3.org/1999/xlink" content-type="family">Irciniidae</named-content></kwd></kwd-group><mixed-citation publication-type="journal"><person-group><name><surname>Calcinai</surname><given-names>Barbara</given-names></name><name><surname>Bastari</surname><given-names>Azzurra</given-names></name><name><surname>Bavestrello</surname><given-names>Giorgio</given-names></name><name><surname>Bertolino</surname><given-names>Marco</given-names></name><name><surname>Horcajadas</surname><given-names>Santiago Bueno</given-names></name><name><surname>Pansini</surname><given-names>Maurizio</given-names></name><name><surname>Makapedua</surname><given-names>Daisy M.</given-names></name><name><surname>Cerrano</surname><given-names>Carlo</given-names></name></person-group><article-title>Demosponge diversity from North Sulawesi, with the description of six new species</article-title><source>Zookeys</source><day>20</day><month>6</month><year>2017</year><volume>2017</volume><issue>680</issue><fpage>105</fpage><lpage>150</lpage><pub-id pub-id-type="doi">10.3897/zookeys.680.12135</pub-id></mixed-citation></tp:treatment-meta><tp:nomenclature><tp:taxon-name>
                      <tp:taxon-name-part taxon-name-part-type="genus" reg="Psammocinia">Psammocinia</tp:taxon-name-part>
                      <tp:taxon-name-part taxon-name-part-type="species" reg="alba">alba</tp:taxon-name-part>
                      <object-id xmlns:xlink="http://www.w3.org/1999/xlink" content-type="zoobank" xlink:type="simple">http://zoobank.org/2304C2B3-8156-4163-AC33-0AEC55EBADEE</object-id>
                    </tp:taxon-name><tp:taxon-authority>Calcinai, Bastari, Bertolino &amp; Pansini</tp:taxon-authority><tp:taxon-status xmlns:xlink="http://www.w3.org/1999/xlink" xlink:type="simple">sp. n.</tp:taxon-status><xref ref-type="fig" rid="F9">Figure 9</xref><!--PageBreak--></tp:nomenclature><tp:treatment-sec sec-type="material" id="SECID0EKNAM"><title>Material examined.</title><p>Holotype: <named-content xmlns:xlink="http://www.w3.org/1999/xlink" content-type="dwc:institutional_code" xlink:type="simple">MSNG</named-content> 60140, PH-41, 14/01/2005, Timur (Bunaken Island), 22 m depth.</p></tp:treatment-sec><tp:treatment-sec sec-type="diagnosis" id="SECID0EVNAM"><title>Diagnosis.</title><p>Lobate, white sponge with oscular cavities at the top of the lobes. Thin armoured surface with sand and foreign spicules. Slightly fasciculated fibres, not very dense.</p></tp:treatment-sec><tp:treatment-sec sec-type="description" id="SECID0E1NAM"><title>Description.</title><p>Massive, lobate sponge with flush, roundish oscular cavities (about 1.5 cm) where the excurrent canals converge, located at the top of the lobes (Fig. <xref ref-type="fig" rid="F9">9A</xref>). The deposited holotype consists of fragments 3 × 1.5 cm, coming from a larger specimen approximately 15 cm across (Fig. <xref ref-type="fig" rid="F9">9A</xref>).</p><p>The colour in life is white outside (Fig. <xref ref-type="fig" rid="F9">9A</xref>) and cerulean inside; it becomes light cerulean after collection and beige after preservation in alcohol. Surface characterised by numerous small conules, 0.5–1 mm high and 2 mm apart, united by ridges (Fig. <xref ref-type="fig" rid="F9">9A, B</xref>). Consistence soft, but elastic, difficult to tear apart.</p><p>
                      <bold>Skeleton.</bold> The surface is covered by a thin reticulation of sand and foreign spicules, forming regular, more or less circular, meshes 100 µm in diameter (Fig. <xref ref-type="fig" rid="F9">9C</xref>), well visible in the stereo-microscope. The density of the fibres is moderate. The primary fibres of the choanosome are slightly fasciculated (Fig. <xref ref-type="fig" rid="F9">9D</xref>), about 80 µm thick and cored with foreign debris and a few foreign spicules. The secondary fibres are thinner (20 µm in diameter) and free from inclusions (Fig. <xref ref-type="fig" rid="F9">9D</xref>). The size of the ovoid meshes ranges from 50 × 80 to 57.5 × 115 µm; a few smaller meshes, 30 × 55 µm, are also present. Filaments, 2.5 µm thick, are numerous and dense.</p><fig id="F9" position="float" orientation="portrait"><label>Figure 9.</label><caption><p>
                          <italic><tp:taxon-name><tp:taxon-name-part taxon-name-part-type="genus" reg="Psammocinia">Psammocinia</tp:taxon-name-part> <tp:taxon-name-part taxon-name-part-type="species" reg="alba">alba</tp:taxon-name-part></tp:taxon-name></italic> sp. n. <bold>A</bold> the sponge <italic>in situ</italic> <bold>B</bold> a small conule at <abbrev xmlns:xlink="http://www.w3.org/1999/xlink" xlink:title="scanning electron microscopy" id="ABBRID0E2PAM" xlink:type="simple">SEM</abbrev> <bold>C</bold> reticulation made of sand grains and foreign spicules <bold>D</bold> primary fibres cored with foreign material and, on the right, secondary fibres free from inclusions.</p></caption><graphic xmlns:xlink="http://www.w3.org/1999/xlink" xlink:href="zookeys-680-105-g009.jpg" position="float" orientation="portrait" xlink:type="simple" id="oo_140883.jpg"/></fig></tp:treatment-sec><tp:treatment-sec sec-type="etymology" id="SECID0EIQAM"><title>Etymology.</title><p>Referring to the white colour in life.</p></tp:treatment-sec><tp:treatment-sec sec-type="remarks" id="SECID0ENQAM"><title>Remarks.</title><p>Our species is attributed to <italic><tp:taxon-name><tp:taxon-name-part taxon-name-part-type="genus" reg="Psammocinia">Psammocinia</tp:taxon-name-part></tp:taxon-name></italic> due to the presence of a surface armoured by sand and foreign spicules and to the reticular skeleton of primary and secondary fibres.</p><p>According to <xref ref-type="bibr" rid="B47">van Soest et al. (2016)</xref>, 25 species of <italic><tp:taxon-name><tp:taxon-name-part taxon-name-part-type="genus" reg="Psammocinia">Psammocinia</tp:taxon-name-part></tp:taxon-name></italic> are known in total. Most of them have been described from New Zealand and South Korea and only one from Brazil.</p><p>
                      <italic><tp:taxon-name><tp:taxon-name-part taxon-name-part-type="genus" reg="Psammocinia">Psammocinia</tp:taxon-name-part> <tp:taxon-name-part taxon-name-part-type="species" reg="bulbosa">bulbosa</tp:taxon-name-part></tp:taxon-name></italic> Bergquist, 1995 from New Caledonia and <italic><tp:taxon-name><tp:taxon-name-part taxon-name-part-type="genus" reg="Psammocinia">P.</tp:taxon-name-part> <tp:taxon-name-part taxon-name-part-type="species" reg="lobatus">lobatus</tp:taxon-name-part></tp:taxon-name></italic> Sim &amp; Lim, 2002 from Korea are the most similar species to <italic><tp:taxon-name><tp:taxon-name-part taxon-name-part-type="genus" reg="Psammocinia">Psammocinia</tp:taxon-name-part> <tp:taxon-name-part taxon-name-part-type="species" reg="alba">alba</tp:taxon-name-part></tp:taxon-name></italic> sp. n. <italic><tp:taxon-name><tp:taxon-name-part taxon-name-part-type="genus" reg="Psammocinia">Psammocinia</tp:taxon-name-part> <tp:taxon-name-part taxon-name-part-type="species" reg="bulbosa">bulbosa</tp:taxon-name-part></tp:taxon-name></italic> is a massive, repent sponge with quite long oscular fistules. Its surface is covered by small conules 0.5–1 mm high and has a sandy crust up to 1 mm thick. The skeleton is formed by primary fibres giving rise to columns up to 700 µm long and secondary fibres 30–50 µm in diameter. The main differences to our species are the presence of fistules, a distinctive characteristic of <italic><tp:taxon-name><tp:taxon-name-part taxon-name-part-type="genus" reg="Psammocinia">P.</tp:taxon-name-part> <tp:taxon-name-part taxon-name-part-type="species" reg="bulbosa">bulbosa</tp:taxon-name-part></tp:taxon-name></italic>, and thicker fibres. <italic><tp:taxon-name><tp:taxon-name-part taxon-name-part-type="genus" reg="Psammocinia">Psammocinia</tp:taxon-name-part> <tp:taxon-name-part taxon-name-part-type="species" reg="lobatus">lobatus</tp:taxon-name-part></tp:taxon-name></italic>, lobate in shape, has a surface covered by conules 1–2 mm high and 2–5 mm apart. Both primary and secondary fibres (60–10 µm thick) are comparable in size with our species. The main differences to <italic><tp:taxon-name><tp:taxon-name-part taxon-name-part-type="genus" reg="Psammocinia">P.</tp:taxon-name-part> <tp:taxon-name-part taxon-name-part-type="species" reg="alba">alba</tp:taxon-name-part></tp:taxon-name></italic> sp. n. are the colour (dark brown, black), the presence of sharp conules and the small amount of foreign material present in the fibres. From New Zealand, the following species have been described: <italic><tp:taxon-name><tp:taxon-name-part taxon-name-part-type="genus" reg="Psammocinia">P.</tp:taxon-name-part> <tp:taxon-name-part taxon-name-part-type="species" reg="beresfordae">beresfordae</tp:taxon-name-part></tp:taxon-name></italic> Cook &amp; Bergquist, 1996, formed by a compact base with broad-based fistules with an apical osculum 3–7 mm in diameter and primary fibres 120 µm thick; <italic><tp:taxon-name><tp:taxon-name-part taxon-name-part-type="genus" reg="Psammocinia">P.</tp:taxon-name-part> <tp:taxon-name-part taxon-name-part-type="species" reg="verrucosa">verrucosa</tp:taxon-name-part></tp:taxon-name></italic> Cook &amp; Bergquist, 1996, a small, massive sponge with a very characteristic surface with rounded lamellae supported by skeletal fibres and a reticulate pattern; <italic><tp:taxon-name><tp:taxon-name-part taxon-name-part-type="genus" reg="Psammocinia">P.</tp:taxon-name-part> <tp:taxon-name-part taxon-name-part-type="species" reg="hirsuta">hirsuta</tp:taxon-name-part></tp:taxon-name></italic> Cook &amp; Bergquist, 1998, formed by a coalescent group of digitate structures or lobes, with long, cylindrical fistules and a thick (400 µm) superficial sand layer; <italic><tp:taxon-name><tp:taxon-name-part taxon-name-part-type="genus" reg="Psammocinia">P.</tp:taxon-name-part> <tp:taxon-name-part taxon-name-part-type="species" reg="charadrodes">charadrodes</tp:taxon-name-part></tp:taxon-name></italic> Cook &amp; Bergquist, 1998, a massive sponge with very long, rounded conules and very thick (till 1086 µm) primary fibres; <italic><tp:taxon-name><tp:taxon-name-part taxon-name-part-type="genus" reg="Psammocinia">P.</tp:taxon-name-part> <tp:taxon-name-part taxon-name-part-type="species" reg="papillata">papillata</tp:taxon-name-part></tp:taxon-name></italic> Cook &amp; Bergquist, 1998, a massive, compact sponge with a coarsely conulose surface and both primary and secondary fibres thicker than in <italic><tp:taxon-name><tp:taxon-name-part taxon-name-part-type="genus" reg="Psammocinia">Psammocinia</tp:taxon-name-part> <tp:taxon-name-part taxon-name-part-type="species" reg="alba">alba</tp:taxon-name-part></tp:taxon-name></italic> sp. n.; <italic><tp:taxon-name><tp:taxon-name-part taxon-name-part-type="genus" reg="Psammocinia">P.</tp:taxon-name-part> <tp:taxon-name-part taxon-name-part-type="species" reg="perforodosa">perforodosa</tp:taxon-name-part></tp:taxon-name></italic> Cook &amp; Bergquist, 1998, a massive, compact sponge without conules, with a folded surface (800 µm thick) armoured by sand, foreign spicules and rocky fragments; <italic><tp:taxon-name><tp:taxon-name-part taxon-name-part-type="genus" reg="Psammocinia">P.</tp:taxon-name-part> <tp:taxon-name-part taxon-name-part-type="species" reg="maorimotu">maorimotu</tp:taxon-name-part></tp:taxon-name></italic> Cook &amp; Bergquist, 1998, a lobate sponge with oscula on top, a surface with grooves and ridges and primary fibres with a thickness of 349 µm. From South Korea and China, the following species have been described: <italic><tp:taxon-name><tp:taxon-name-part taxon-name-part-type="genus" reg="Psammocinia">P.</tp:taxon-name-part> <tp:taxon-name-part taxon-name-part-type="species" reg="conulosa">conulosa</tp:taxon-name-part></tp:taxon-name></italic> Lee &amp; Sim, 2004, a massive sponge with ectosomal membrane covered by sand but devoid of circular meshes, oscula scattered and sharp conules 2–4 mm high; <italic><tp:taxon-name><tp:taxon-name-part taxon-name-part-type="genus" reg="Psammocinia">P.</tp:taxon-name-part> <tp:taxon-name-part taxon-name-part-type="species" reg="ulleungensis">ulleungensis</tp:taxon-name-part></tp:taxon-name></italic> Lee &amp; Sim, 2004, dark grey in colour, with a smooth surface and thick, slightly fasciculated, primary fibres (100–300 µm); <italic><tp:taxon-name><tp:taxon-name-part taxon-name-part-type="genus" reg="Psammocinia">P.</tp:taxon-name-part> <tp:taxon-name-part taxon-name-part-type="species" reg="mammiformis">mammiformis</tp:taxon-name-part></tp:taxon-name></italic> Sim, 1998, a massive, grey or purple coloured sponge, covered with mammiform protuberances and with very thick choanosomal fibres 550–900 µm; <italic><tp:taxon-name><tp:taxon-name-part taxon-name-part-type="genus" reg="Psammocinia">P.</tp:taxon-name-part> <tp:taxon-name-part taxon-name-part-type="species" reg="mosulpia">mosulpia</tp:taxon-name-part></tp:taxon-name></italic> Sim, 1998 mainly differs from <italic><tp:taxon-name><tp:taxon-name-part taxon-name-part-type="genus" reg="Psammocinia">P.</tp:taxon-name-part> <tp:taxon-name-part taxon-name-part-type="species" reg="alba">alba</tp:taxon-name-part></tp:taxon-name></italic> sp. n. for its crust of sand and foreign spicules not organised in circular meshes; <italic><tp:taxon-name><tp:taxon-name-part taxon-name-part-type="genus" reg="Psammocinia">P.</tp:taxon-name-part> <tp:taxon-name-part taxon-name-part-type="species" reg="jejuensis">jejuensis</tp:taxon-name-part></tp:taxon-name></italic> Sim, 1998, characterised by tick fibres (up to 470 µm) and by filaments with large terminal knobs (12–20 µm in diameter); <italic><tp:taxon-name><tp:taxon-name-part taxon-name-part-type="genus" reg="Psammocinia">P.</tp:taxon-name-part> <tp:taxon-name-part taxon-name-part-type="species" reg="gageoensis">gageoensis</tp:taxon-name-part></tp:taxon-name></italic> Sim &amp; Lee, 2001, has no detritus in the fasciculated primary fibres. Both <italic><tp:taxon-name><tp:taxon-name-part taxon-name-part-type="genus" reg="Psammocinia">P.</tp:taxon-name-part> <tp:taxon-name-part taxon-name-part-type="species" reg="samyangensis">samyangensis</tp:taxon-name-part></tp:taxon-name></italic> Sim &amp; Lee, 1998 and <italic><tp:taxon-name><tp:taxon-name-part taxon-name-part-type="genus" reg="Psammocinia">P.</tp:taxon-name-part> <tp:taxon-name-part taxon-name-part-type="species" reg="wandoensis">wandoensis</tp:taxon-name-part></tp:taxon-name></italic> Sim &amp; Lee, 1998 differ from <italic><tp:taxon-name><tp:taxon-name-part taxon-name-part-type="genus" reg="Psammocinia">P.</tp:taxon-name-part> <tp:taxon-name-part taxon-name-part-type="species" reg="alba">alba</tp:taxon-name-part></tp:taxon-name></italic> sp. n. mainly in the thickness of the secondary fibres. Finally, <italic><tp:taxon-name><tp:taxon-name-part taxon-name-part-type="genus" reg="Psammocinia">P.</tp:taxon-name-part> <tp:taxon-name-part taxon-name-part-type="species" reg="rubra">rubra</tp:taxon-name-part></tp:taxon-name></italic> Sim &amp; Lee, 2002 differs from <italic><tp:taxon-name><tp:taxon-name-part taxon-name-part-type="genus" reg="Psammocinia">P.</tp:taxon-name-part> <tp:taxon-name-part taxon-name-part-type="species" reg="alba">alba</tp:taxon-name-part></tp:taxon-name></italic> sp. n. for its red colour and the larger size (up to 320 µm) and colour (reddish-brown) of the fibres.</p><p>The other species of <italic><tp:taxon-name><tp:taxon-name-part taxon-name-part-type="genus" reg="Psammocinia">Psammocinia</tp:taxon-name-part></tp:taxon-name></italic> have a particular morphology, very different respect to <italic><tp:taxon-name><tp:taxon-name-part taxon-name-part-type="genus" reg="Psammocinia">Psammocinia</tp:taxon-name-part> <tp:taxon-name-part taxon-name-part-type="species" reg="alba">alba</tp:taxon-name-part></tp:taxon-name></italic> sp. n.; <italic><tp:taxon-name><tp:taxon-name-part taxon-name-part-type="genus" reg="Psammocinia">P.</tp:taxon-name-part> <tp:taxon-name-part taxon-name-part-type="species" reg="arenosa">arenosa</tp:taxon-name-part></tp:taxon-name></italic> (Lendenfeld, 1888) and <italic><tp:taxon-name><tp:taxon-name-part taxon-name-part-type="genus" reg="Psammocinia">P.</tp:taxon-name-part> <tp:taxon-name-part taxon-name-part-type="species" reg="hawere">hawere</tp:taxon-name-part></tp:taxon-name></italic> Cook &amp; Bergquist, 1996 are cup-shaped sponges. <italic><tp:taxon-name><tp:taxon-name-part taxon-name-part-type="genus" reg="Psammocinia">Psammocinia</tp:taxon-name-part> <tp:taxon-name-part taxon-name-part-type="species" reg="halmiformis">halmiformis</tp:taxon-name-part></tp:taxon-name></italic> (Lendenfeld, 1888) is irregularly lamellate and <italic><tp:taxon-name><tp:taxon-name-part taxon-name-part-type="genus" reg="Psammocinia">P.</tp:taxon-name-part> <tp:taxon-name-part taxon-name-part-type="species" reg="vesiculifera">vesiculifera</tp:taxon-name-part></tp:taxon-name></italic> (Poléjaeff, 1884) is a tube sponge. <italic><tp:taxon-name><tp:taxon-name-part taxon-name-part-type="genus" reg="Psammocinia">Psammocinia</tp:taxon-name-part> <tp:taxon-name-part taxon-name-part-type="species" reg="amodes">amodes</tp:taxon-name-part></tp:taxon-name></italic> Cook &amp; Bergquist, 1998 is a spatulate sponge with a thin, semi-cylindrical basal portion for anchoring to the substrate, while <italic><tp:taxon-name><tp:taxon-name-part taxon-name-part-type="genus" reg="Psammocinia">P.</tp:taxon-name-part> <tp:taxon-name-part taxon-name-part-type="species" reg="bergquistae">bergquistae</tp:taxon-name-part></tp:taxon-name></italic> Sim &amp; Lee, 2001 has a thumb shape and secondary fibres, forming a secondary web.</p><p>Due to the difficulties to differentiate, in some cases, species of the genus <italic><tp:taxon-name><tp:taxon-name-part taxon-name-part-type="genus" reg="Psammocinia">Psammocinia</tp:taxon-name-part></tp:taxon-name></italic> from other taxa of the family <tp:taxon-name><tp:taxon-name-part taxon-name-part-type="family">Irciniidae</tp:taxon-name-part></tp:taxon-name>, we also examined the species belonging to <italic><tp:taxon-name><tp:taxon-name-part taxon-name-part-type="genus" reg="Ircinia">Ircinia</tp:taxon-name-part></tp:taxon-name></italic> and <italic><tp:taxon-name><tp:taxon-name-part taxon-name-part-type="genus" reg="Sarcotragus">Sarcotragus</tp:taxon-name-part></tp:taxon-name></italic> from the Indo-Pacific area. All these species are different from <italic><tp:taxon-name><tp:taxon-name-part taxon-name-part-type="genus" reg="Psammocinia">Psammocinia</tp:taxon-name-part> <tp:taxon-name-part taxon-name-part-type="species" reg="alba">alba</tp:taxon-name-part></tp:taxon-name></italic> sp. n. in morphology, fibre thickness, and structure (see below).</p><p>The incorporation of foreign material can play several roles in sponge growth. Usually, this behaviour is explained just as strengthening of the sponge tissue, but other roles could be considered, e.g. the enhancement of sponging fibre production (<xref ref-type="bibr" rid="B17">Cerrano et al. 2007</xref>).</p></tp:treatment-sec><ref-list><ref id="B47"><mixed-citation xmlns:xlink="http://www.w3.org/1999/xlink" xlink:type="simple">
          <person-group><name name-style="western"><surname>van Soest</surname><given-names>RWM</given-names></name><name name-style="western"><surname>Boury-Esnault</surname><given-names>N</given-names></name><name name-style="western"><surname>Hooper</surname><given-names>JNA</given-names></name><name name-style="western"><surname>Rützler</surname><given-names>K</given-names></name><name name-style="western"><surname>de Voogd</surname><given-names>NJ</given-names></name><name name-style="western"><surname>Alvarez</surname><given-names>de Glasby B</given-names></name><name name-style="western"><surname>Hajdu</surname><given-names>E</given-names></name><name name-style="western"><surname>Pisera</surname><given-names>AB</given-names></name><name name-style="western"><surname>Manconi</surname><given-names>R</given-names></name><name name-style="western"><surname>Schoenberg</surname><given-names>C</given-names></name><name name-style="western"><surname>Janussen</surname><given-names>D</given-names></name><name name-style="western"><surname>Tabachnick</surname><given-names>KR</given-names></name><name name-style="western"><surname>Klautau</surname><given-names>M</given-names></name><name name-style="western"><surname>Picton</surname><given-names>B</given-names></name><name name-style="western"><surname>Kelly</surname><given-names>M</given-names></name><name name-style="western"><surname>Vacelet</surname><given-names>J</given-names></name><name name-style="western"><surname>Dohrmann</surname><given-names>M</given-names></name><name name-style="western"><surname>Díaz</surname><given-names>MC</given-names></name><name name-style="western"><surname>Cárdenas</surname><given-names>P</given-names></name></person-group> (<year>2016</year>) World <tp:taxon-name><tp:taxon-name-part taxon-name-part-type="phylum">Porifera</tp:taxon-name-part></tp:taxon-name> database. <ext-link xlink:type="simple" ext-link-type="uri" xlink:href="http://www.marinespecies.org/porifera">http://www.marinespecies.org/porifera</ext-link> [accessed on 14 Nov 2016]</mixed-citation></ref><ref id="B17"><mixed-citation xmlns:xlink="http://www.w3.org/1999/xlink" xlink:type="simple">
          <person-group><name name-style="western"><surname>Cerrano</surname><given-names>C</given-names></name><name name-style="western"><surname>Calcinai</surname><given-names>B</given-names></name><name name-style="western"><surname>Di Camillo</surname><given-names>CG</given-names></name><name name-style="western"><surname>Valisano</surname><given-names>L</given-names></name><name name-style="western"><surname>Bavestrello</surname><given-names>G</given-names></name></person-group> (<year>2007</year>) <article-title>How and why do sponges incorporate foreign material? Strategies in <tp:taxon-name><tp:taxon-name-part taxon-name-part-type="phylum">Porifera</tp:taxon-name-part></tp:taxon-name></article-title>. In: Custódio MR et al. (<role>Eds</role>) <source><tp:taxon-name><tp:taxon-name-part taxon-name-part-type="phylum">Porifera</tp:taxon-name-part></tp:taxon-name> research: Biodiversity, Innovation &amp; Sustainabilty</source>. <publisher-loc>Rio de Janeiro</publisher-loc>, <publisher-name>Museu Nacional</publisher-name>, <fpage>239</fpage>–<lpage>246</lpage>.</mixed-citation></ref></ref-list></tp:taxon-treatment>
