# Supplementary material for: Demosponge diversity from North Sulawesi, with the description of six new species
Source: Zookeys. 2017 Jun 20;(680):105–50. doi: 10.3897/zookeys.680.12135 (PMC5523382; doi:10.3897/zookeys.680.12135)
Supplement: XML Treatment for Ircinia colossa [file zookeys.680.12135-treatment9.xml]

<!DOCTYPE tp:taxon-treatment
  PUBLIC "-//TaxonX//DTD Taxonomic Treatment Publishing DTD v0 20100105//EN" "tax-treatment-NSO.dtd">
<tp:taxon-treatment xmlns:tp="http://www.plazi.org/taxpub"><tp:treatment-meta><kwd-group><label>Taxon classification</label><kwd><named-content xmlns:xlink="http://www.w3.org/1999/xlink" content-type="kingdom">Animalia</named-content></kwd><kwd><named-content xmlns:xlink="http://www.w3.org/1999/xlink" content-type="order">Dictyoceratida</named-content></kwd><kwd><named-content xmlns:xlink="http://www.w3.org/1999/xlink" content-type="family">Irciniidae</named-content></kwd></kwd-group><mixed-citation publication-type="journal"><person-group><name><surname>Calcinai</surname><given-names>Barbara</given-names></name><name><surname>Bastari</surname><given-names>Azzurra</given-names></name><name><surname>Bavestrello</surname><given-names>Giorgio</given-names></name><name><surname>Bertolino</surname><given-names>Marco</given-names></name><name><surname>Horcajadas</surname><given-names>Santiago Bueno</given-names></name><name><surname>Pansini</surname><given-names>Maurizio</given-names></name><name><surname>Makapedua</surname><given-names>Daisy M.</given-names></name><name><surname>Cerrano</surname><given-names>Carlo</given-names></name></person-group><article-title>Demosponge diversity from North Sulawesi, with the description of six new species</article-title><source>Zookeys</source><day>20</day><month>6</month><year>2017</year><volume>2017</volume><issue>680</issue><fpage>105</fpage><lpage>150</lpage><pub-id pub-id-type="doi">10.3897/zookeys.680.12135</pub-id></mixed-citation></tp:treatment-meta><tp:nomenclature><tp:taxon-name>
                      <tp:taxon-name-part taxon-name-part-type="genus" reg="Ircinia">Ircinia</tp:taxon-name-part>
                      <tp:taxon-name-part taxon-name-part-type="species" reg="colossa">colossa</tp:taxon-name-part>
                      <object-id xmlns:xlink="http://www.w3.org/1999/xlink" content-type="zoobank" xlink:type="simple">http://zoobank.org/3547C559-C615-420B-874F-6782568B7D40</object-id>
                    </tp:taxon-name><tp:taxon-authority>Calcinai, Bastari, Bertolino &amp; Pansini</tp:taxon-authority><tp:taxon-status xmlns:xlink="http://www.w3.org/1999/xlink" xlink:type="simple">sp. n.</tp:taxon-status><xref ref-type="fig" rid="F10">Figure 10</xref></tp:nomenclature><tp:treatment-sec sec-type="material" id="SECID0ERABM"><title>Material examined.</title><p>Holotype: <named-content xmlns:xlink="http://www.w3.org/1999/xlink" content-type="dwc:institutional_code" xlink:type="simple">MSNG</named-content> 60141, PH-44, 15/01/2005, Timur (Bunaken Island), about 20 m depth. Paratype: <named-content xmlns:xlink="http://www.w3.org/1999/xlink" content-type="dwc:institutional_code" xlink:type="simple">MSNG</named-content> 60142, BKA 25, 12/09/2014, Yellow coco (Bangka Island), about 20–25 m depth.</p><!--PageBreak--></tp:treatment-sec><tp:treatment-sec sec-type="material" id="SECID0ECBBM"><title>Other material.</title><p>BU-590, 27/07/2004, Timur (Bunaken Island), 25 m depth. INDO-431, 13/05/2005, Jetty (Siladen), depth not stated, <named-content xmlns:xlink="http://www.w3.org/1999/xlink" content-type="dwc:verbatimCoordinates" xlink:type="simple"><named-content content-type="geo-json" specific-use="{&#34;type&#34;:&#34;Point&#34;,&#34;coordinates&#34;:[124.800222,1.627444]}" id="NCID0ELBBM" xlink:type="simple">N01°37'38.8"; E124°48'00.8"</named-content></named-content>.</p></tp:treatment-sec><tp:treatment-sec sec-type="diagnosis" id="SECID0EQBBM"><title>Diagnosis.</title><p>Soft and elastic cup-shaped <italic><tp:taxon-name><tp:taxon-name-part taxon-name-part-type="genus" reg="Ircinia">Ircinia</tp:taxon-name-part></tp:taxon-name></italic> with a large, central cavity; conulose surface; heavily fasciculated fibres with foreign material.</p><!--PageBreak--></tp:treatment-sec><tp:treatment-sec sec-type="description" id="SECID0E5BBM"><title>Description.</title><p>The sponge is columnar, reminding of a partially hollow cylinder, due to the presence of a wide central cavity (Fig. <xref ref-type="fig" rid="F10">10A</xref>). It may be as high as 80 cm, with a wall 1–2 cm thick. The holotype is a fragment approximately 4.5 × 2 cm. The external colour is light brown with greenish tinges on the conules and on the rim of the cavity (Fig. <xref ref-type="fig" rid="F10">10A</xref>). The freshly collected sponge is beige inside (Fig. <xref ref-type="fig" rid="F10">10B</xref>). Alcohol-preserved specimens remain almost the same in colour. The sponge surface is strongly conulose, with rounded or slightly flattened conules 2–4 mm high (Fig. <xref ref-type="fig" rid="F10">10A, B</xref>). The oscula (3–5 mm in diameter) are present in the inner part of the central cavity. Consistence is soft and elastic, but the sponge is difficult to tear off.</p><p>
                      <bold>Skeleton.</bold> The choanosomal skeleton is formed by primary fibres cored by foreign spicules (Fig. <xref ref-type="fig" rid="F10">10C, D</xref>), 180–350 µm in diameter and heavily fasciculated (Fig. <xref ref-type="fig" rid="F10">10C</xref>). They are connected by secondary fibres 50–80 µm in diameter, sometimes cored by single spicules. The fibres form a reticulation of elongated meshes, 100–150 µm in size, and cribrose plates (Fig. <xref ref-type="fig" rid="F10">10C</xref>). Very abundant thin filaments are mainly organised in tracts (Fig. <xref ref-type="fig" rid="F10">10E</xref>), but also dispersed in the mesohyl. They are 3-5 µm thick and present an oval or rounded terminal knob (7.5–10 µm in diameter) (Fig. <xref ref-type="fig" rid="F10">10F</xref>).</p><fig id="F10" position="float" orientation="portrait"><label>Figure 10.</label><caption><p>
                          <italic><tp:taxon-name><tp:taxon-name-part taxon-name-part-type="genus" reg="Ircinia">Ircinia</tp:taxon-name-part> <tp:taxon-name-part taxon-name-part-type="species" reg="colossa">colossa</tp:taxon-name-part></tp:taxon-name></italic> sp. n. <bold>A</bold> specimen BU-590 <italic>in situ</italic> <bold>B</bold> portion of the holotype <bold>C</bold> fasciculated fibres <bold>D</bold> primary fibres with foreign spicules <bold>E</bold> filaments organised in tracts <bold>F</bold> filaments with a terminal knob in evidence.</p></caption><graphic xmlns:xlink="http://www.w3.org/1999/xlink" xlink:href="zookeys-680-105-g010.jpg" position="float" orientation="portrait" xlink:type="simple" id="oo_140884.jpg"/></fig></tp:treatment-sec><tp:treatment-sec sec-type="etymology" id="SECID0ESEBM"><title>Etymology.</title><p>The name refers to the sturdy and large size of the sponge.</p></tp:treatment-sec><tp:treatment-sec sec-type="remarks" id="SECID0EXEBM"><title>Remarks.</title><p>The studied specimens are attributed, according to <xref ref-type="bibr" rid="B20">Cook and Bergquist 2002</xref>, to the genus <italic><tp:taxon-name><tp:taxon-name-part taxon-name-part-type="genus" reg="Ircinia">Ircinia</tp:taxon-name-part></tp:taxon-name></italic> for the strong fasciculation of fibres, with foreign material inside and the presence of filaments. There are more than 40 species of massive, encrusting, digitate or branching <italic><tp:taxon-name><tp:taxon-name-part taxon-name-part-type="genus" reg="Ircinia">Ircinia</tp:taxon-name-part></tp:taxon-name></italic> in the Indo-Pacific area (<xref ref-type="bibr" rid="B47">van Soest et al. 2016</xref>), which differ from <italic><tp:taxon-name><tp:taxon-name-part taxon-name-part-type="genus" reg="Ircinia">Ircinia</tp:taxon-name-part> <tp:taxon-name-part taxon-name-part-type="species" reg="colossa">colossa</tp:taxon-name-part></tp:taxon-name></italic> sp. n. in morphology, fibre thickness and quantity of external debris in the skeleton.</p><p>Only two species of <italic><tp:taxon-name><tp:taxon-name-part taxon-name-part-type="genus" reg="Ircinia">Ircinia</tp:taxon-name-part></tp:taxon-name></italic>, living between 10 and 40 m depth in the temperate water of South-East Australia, show a central cavity: <italic><tp:taxon-name><tp:taxon-name-part taxon-name-part-type="genus" reg="Ircinia">I.</tp:taxon-name-part> <tp:taxon-name-part taxon-name-part-type="species" reg="caliculata">caliculata</tp:taxon-name-part></tp:taxon-name></italic> (Lendenfeld, 1888) and <italic><tp:taxon-name><tp:taxon-name-part taxon-name-part-type="genus" reg="Ircinia">I.</tp:taxon-name-part> <tp:taxon-name-part taxon-name-part-type="species" reg="rubra">rubra</tp:taxon-name-part></tp:taxon-name></italic> (Lendenfeld, 1889). <italic><tp:taxon-name><tp:taxon-name-part taxon-name-part-type="genus" reg="Ircinia">Ircinia</tp:taxon-name-part> <tp:taxon-name-part taxon-name-part-type="species" reg="caliculata">caliculata</tp:taxon-name-part></tp:taxon-name></italic> differs from <italic><tp:taxon-name><tp:taxon-name-part taxon-name-part-type="genus" reg="Ircinia">I.</tp:taxon-name-part> <tp:taxon-name-part taxon-name-part-type="species" reg="colossa">colossa</tp:taxon-name-part></tp:taxon-name></italic> sp. n. in the general morphology, colour, and organisation of the fibres. It has the rim of the cup bent outwards; the internal part of the cavity with small conules 2–3 mm high. The external part of the sponge presents digitate processes about 10 mm thick. The colour is dark-red brownish. It has fasciculated fibres full of sand grains. <italic><tp:taxon-name><tp:taxon-name-part taxon-name-part-type="genus" reg="Ircinia">Ircinia</tp:taxon-name-part> <tp:taxon-name-part taxon-name-part-type="species" reg="rubra">rubra</tp:taxon-name-part></tp:taxon-name></italic> differs from <italic><tp:taxon-name><tp:taxon-name-part taxon-name-part-type="genus" reg="Ircinia">I.</tp:taxon-name-part> <tp:taxon-name-part taxon-name-part-type="species" reg="colossa">colossa</tp:taxon-name-part></tp:taxon-name></italic> sp. n. in the general shape and fibre size. It is a small, conical, pedunculate sponge with a central cavity. All the fibres are full of debris and foreign spicules and the secondary fibres, 100 µm in diameter, are thicker than those of <italic><tp:taxon-name><tp:taxon-name-part taxon-name-part-type="genus" reg="Ircinia">Ircinia</tp:taxon-name-part> <tp:taxon-name-part taxon-name-part-type="species" reg="colossa">colossa</tp:taxon-name-part></tp:taxon-name></italic> sp. n.</p><p>We also examined species belonging to the genus <italic><tp:taxon-name><tp:taxon-name-part taxon-name-part-type="genus" reg="Sarcotragus">Sarcotragus</tp:taxon-name-part></tp:taxon-name></italic>; none of them fits with the characters of the new species. <italic><tp:taxon-name><tp:taxon-name-part taxon-name-part-type="genus" reg="Sarcotragus">Sarcotragus</tp:taxon-name-part> <tp:taxon-name-part taxon-name-part-type="species" reg="aliger">aliger</tp:taxon-name-part></tp:taxon-name></italic> (Burton, 1928) is clavate, cylindrical with an apical osculum and fibres 80 µm in diameter, while <italic><tp:taxon-name><tp:taxon-name-part taxon-name-part-type="genus" reg="Stelletta">S.</tp:taxon-name-part> <tp:taxon-name-part taxon-name-part-type="species" reg="australis">australis</tp:taxon-name-part></tp:taxon-name></italic> (Lendenfeld, 1888) is a massive red sponge. <italic><tp:taxon-name><tp:taxon-name-part taxon-name-part-type="genus" reg="Sarcotragus">Sarcotragus</tp:taxon-name-part> <tp:taxon-name-part taxon-name-part-type="species" reg="coreanus">coreanus</tp:taxon-name-part></tp:taxon-name></italic> (Sim &amp; Lee, 2002) is massive to encrusting, beige in colour; <italic><tp:taxon-name><tp:taxon-name-part taxon-name-part-type="genus" reg="Stelletta">S.</tp:taxon-name-part> <tp:taxon-name-part taxon-name-part-type="species" reg="gapaensis">gapaensis</tp:taxon-name-part></tp:taxon-name></italic> Sim &amp; Lee, 2000 is subspherical, dark brown to black, with big primary fibres 280–530 µm in diameter. <italic><tp:taxon-name><tp:taxon-name-part taxon-name-part-type="genus" reg="Sarcotragus">Sarcotragus</tp:taxon-name-part> <tp:taxon-name-part taxon-name-part-type="species" reg="maraensis">maraensis</tp:taxon-name-part></tp:taxon-name></italic> Sim &amp; Lee, 2000 is globular with sharp conules 2–8 mm high and an ivory and purple colour. <italic><tp:taxon-name><tp:taxon-name-part taxon-name-part-type="genus" reg="Sarcotragus">Sarcotragus</tp:taxon-name-part> <tp:taxon-name-part taxon-name-part-type="species" reg="myrobalanus">myrobalanus</tp:taxon-name-part></tp:taxon-name></italic> (Lamarck, 1814) is an ovoid sponge with a long peduncle, brown-reddish in colour; <italic><tp:taxon-name><tp:taxon-name-part taxon-name-part-type="genus" reg="Stelletta">S.</tp:taxon-name-part> <tp:taxon-name-part taxon-name-part-type="species" reg="tuberculatus">tuberculatus</tp:taxon-name-part></tp:taxon-name></italic> (Poléjaeff, 1884) has fibres <!--PageBreak-->that often do not ramify and its surface, greyish in colour, is covered by rounded tubercles; filaments are roundish and 55 µm in diameter.</p><p>
                      <italic><tp:taxon-name><tp:taxon-name-part taxon-name-part-type="genus" reg="Ircinia">Ircinia</tp:taxon-name-part> <tp:taxon-name-part taxon-name-part-type="species" reg="colossa">colossa</tp:taxon-name-part></tp:taxon-name></italic> sp. n. is frequent in the Bunaken Park and the nearby Bangka Island (North Sulawesi); the paratype was found with other relatively large specimens (50 cm high or more) near a hot vent flowing from a sandy bottom (<xref ref-type="bibr" rid="B7">Bertolino et al. 2017</xref>).</p><p>This species is probably present also throughout northern Australia and Papua New Guinea (J. Hooper, pers. comm.). Molecular analysis, compared against sequences made by <xref ref-type="bibr" rid="B36">Pöppe et al. (2011)</xref> for <italic><tp:taxon-name><tp:taxon-name-part taxon-name-part-type="genus" reg="Ircinia">Ircinia</tp:taxon-name-part></tp:taxon-name></italic> and <italic><tp:taxon-name><tp:taxon-name-part taxon-name-part-type="genus" reg="Psammocinia">Psammocinia</tp:taxon-name-part></tp:taxon-name></italic> species from northern Australia, would be very useful to confirm if <italic><tp:taxon-name><tp:taxon-name-part taxon-name-part-type="genus" reg="Ircinia">Ircinia</tp:taxon-name-part> <tp:taxon-name-part taxon-name-part-type="species" reg="colossa">colossa</tp:taxon-name-part></tp:taxon-name></italic> sp. n. and <italic><tp:taxon-name><tp:taxon-name-part taxon-name-part-type="genus" reg="Psammocinia">P.</tp:taxon-name-part> <tp:taxon-name-part taxon-name-part-type="species" reg="alba">alba</tp:taxon-name-part></tp:taxon-name></italic> sp. n. are also present in Australia.</p></tp:treatment-sec><ref-list><ref id="B20"><mixed-citation xmlns:xlink="http://www.w3.org/1999/xlink" xlink:type="simple">
          <person-group><name name-style="western"><surname>Cook</surname><given-names>SDC</given-names></name><name name-style="western"><surname>Bergquist</surname><given-names>PR</given-names></name></person-group> (<year>2002</year>) <article-title>Family <tp:taxon-name><tp:taxon-name-part taxon-name-part-type="family">Irciniidae</tp:taxon-name-part></tp:taxon-name> Gray, 1867.</article-title> In: <person-group><name name-style="western"><surname>Hooper</surname><given-names>JNA</given-names></name><name name-style="western"><surname>van Soest</surname><given-names>RW M</given-names></name></person-group> (<role>Eds</role>) <issue-title>Systema Porifera.</issue-title> <source>A guide to the classification of sponges. 1. Kluwer Academic/ Plenum Publishers: New York, Boston, Dordrecht, London, Moscow</source>, <fpage>1022</fpage>–<lpage>1027</lpage>. <ext-link xlink:type="simple" ext-link-type="doi" xlink:href="10.1007/978-1-4615-0747-5_95">https://doi.org/10.1007/978-1-4615-0747-5_95</ext-link></mixed-citation></ref><ref id="B47"><mixed-citation xmlns:xlink="http://www.w3.org/1999/xlink" xlink:type="simple">
          <person-group><name name-style="western"><surname>van Soest</surname><given-names>RWM</given-names></name><name name-style="western"><surname>Boury-Esnault</surname><given-names>N</given-names></name><name name-style="western"><surname>Hooper</surname><given-names>JNA</given-names></name><name name-style="western"><surname>Rützler</surname><given-names>K</given-names></name><name name-style="western"><surname>de Voogd</surname><given-names>NJ</given-names></name><name name-style="western"><surname>Alvarez</surname><given-names>de Glasby B</given-names></name><name name-style="western"><surname>Hajdu</surname><given-names>E</given-names></name><name name-style="western"><surname>Pisera</surname><given-names>AB</given-names></name><name name-style="western"><surname>Manconi</surname><given-names>R</given-names></name><name name-style="western"><surname>Schoenberg</surname><given-names>C</given-names></name><name name-style="western"><surname>Janussen</surname><given-names>D</given-names></name><name name-style="western"><surname>Tabachnick</surname><given-names>KR</given-names></name><name name-style="western"><surname>Klautau</surname><given-names>M</given-names></name><name name-style="western"><surname>Picton</surname><given-names>B</given-names></name><name name-style="western"><surname>Kelly</surname><given-names>M</given-names></name><name name-style="western"><surname>Vacelet</surname><given-names>J</given-names></name><name name-style="western"><surname>Dohrmann</surname><given-names>M</given-names></name><name name-style="western"><surname>Díaz</surname><given-names>MC</given-names></name><name name-style="western"><surname>Cárdenas</surname><given-names>P</given-names></name></person-group> (<year>2016</year>) World <tp:taxon-name><tp:taxon-name-part taxon-name-part-type="phylum">Porifera</tp:taxon-name-part></tp:taxon-name> database. <ext-link xlink:type="simple" ext-link-type="uri" xlink:href="http://www.marinespecies.org/porifera">http://www.marinespecies.org/porifera</ext-link> [accessed on 14 Nov 2016]</mixed-citation></ref><ref id="B7"><mixed-citation xmlns:xlink="http://www.w3.org/1999/xlink" xlink:type="simple">
          <person-group><name name-style="western"><surname>Bertolino</surname><given-names>M</given-names></name><name name-style="western"><surname>Oprandi</surname><given-names>A</given-names></name><name name-style="western"><surname>Santini</surname><given-names>C</given-names></name><name name-style="western"><surname>Castellano</surname><given-names>M</given-names></name><name name-style="western"><surname>Pansini</surname><given-names>M</given-names></name><name name-style="western"><surname>Boyer</surname><given-names>M</given-names></name><name name-style="western"><surname>Bavestrello</surname><given-names>G</given-names></name></person-group> (<year>2017</year>) <article-title>Hydrothermal waters enriched in silica promote the development of a sponge community in North Sulawesi (Indonesia).</article-title> <source>The European Zoological Journal</source> <volume>84</volume>(<issue>1</issue>): <fpage>128</fpage>–<lpage>135</lpage>. <ext-link xlink:type="simple" ext-link-type="doi" xlink:href="10.1080/11250003.2016.1278475">https://doi.org/10.1080/11250003.2016.1278475</ext-link></mixed-citation></ref><ref id="B36"><mixed-citation xmlns:xlink="http://www.w3.org/1999/xlink" xlink:type="simple">
          <person-group><name name-style="western"><surname>Pöppe</surname><given-names>J</given-names></name><name name-style="western"><surname>Sutcliffe</surname><given-names>P</given-names></name><name name-style="western"><surname>Hooper</surname><given-names>JNA</given-names></name><name name-style="western"><surname>Wörheide</surname><given-names>G</given-names></name><name name-style="western"><surname>Erpenbeck</surname><given-names>D</given-names></name></person-group> (<year>2011</year>) <article-title>COI barcoding reveals new clades and radiation patterns of Indo-Pacific sponges of the family <tp:taxon-name><tp:taxon-name-part taxon-name-part-type="family">Irciniidae</tp:taxon-name-part></tp:taxon-name> (<tp:taxon-name><tp:taxon-name-part taxon-name-part-type="class">Demospongiae</tp:taxon-name-part></tp:taxon-name>: <tp:taxon-name><tp:taxon-name-part taxon-name-part-type="order">Dictyoceratida</tp:taxon-name-part></tp:taxon-name>)</article-title>. <source>PLoS ONE</source> <volume>5</volume>(<issue>4</issue>): e9950. <ext-link xlink:type="simple" ext-link-type="doi" xlink:href="10.1371/journal.pone.0009950">https://doi.org/10.1371/journal.pone.0009950</ext-link></mixed-citation></ref></ref-list></tp:taxon-treatment>
